# Supplementary material for: Integrated Transcriptomic and Metabolomic Analyses Reveal the Mechanism by Which 5-Methoxyindole Enhances Sesquiterpenoids Production in Atractylodes chinensis Hairy Roots
Source: Plants (Basel). 2026 Jun 30;15(13):2027. doi: 10.3390/plants15132027 (PMC13364421; doi:10.3390/plants15132027)
Supplement: Supplementary file 1 [file plants-15-02027-s001.zip › Supplementary Table.xlsx]

## Sheet: Table S1
Table S1 Upregulated terpenoid metabolites in treatment with 5-MI A. chinensis hairy roots.
Index	Compounds	Class I	Class II	Formula	Level	CAS	CK_1	CK_2	CK_3	5-MI_1	5-MI_2	5-MI_3	VIP	P-value	FDR	Fold_Change	Log2FC	Type
PDP140433	Dictyosporin C	Terpenoids	Sesquiterpenoids	C15H24O2	2	-	276020	319418	391131	403947	470227	480921	1.29449	0.0463557	0.24472	1.37354	0.457902	up
WapTKC033903	3,11(13)-Eudesmadiene-1,12-diol 12-O-β-D-Glucopyranoside*	Terpenoids	Sesquiterpenoids	C21H34O7	1	135448-10-1	86584.5	129672	87658.1	187375	182263	148179	1.3869	0.0198609	0.179278	1.70382	0.768774	up
Lafp005024	7-Hydroxy-costol-malonyl glucoside	Terpenoids	Sesquiterpenoids	C24H36O10	1	-	4.21562e+06	4.76846e+06	4.76042e+06	6.63529e+06	5.62336e+06	6.35948e+06	1.45776	0.0156981	0.170828	1.35459	0.437853	up
WapTKC203361	6-hydroxy-4a-methyl-8-methylidene-8a-[3,4,5-trihydroxy-6-(hydroxymethyl)oxan-2-yl]oxy-2,3,4,5,6,7-hexahydro-1H-naphthalen-2-yl]prop-2-enoic acid	Terpenoids	Sesquiterpenoids	C21H32O9	2	-	9309.59	46547.9	63668.6	403064	288346	333728	1.41838	0.00448147	0.118425	8.57669	3.10042	up
Wacyp04980	3,7,11-trimethyldodeca-3,7-diene-1,10,11-triol 10-O-(beta-D-Xylopyranosyl)-beta-D-glucopyranoside	Terpenoids	Sesquiterpenoids	C26H46O12	2	-	21256.9	21256.9	21256.9	118375	159424	125786	1.57681	0.0122064	0.155581	6.32868	2.6619	up
WapTKC024676	9-Hydroxy-4-Megastigmen-3-one O-(6-O-Malonyl-β-D-Glucopyranoside)	Terpenoids	Sesquiterpenoids	C22H34O10	3	1007227-01-1	8746.26	8746.26	43731.3	113237	106305	82665.3	1.37218	0.00658279	0.132694	4.93612	2.30338	up
PDP242583	7-(hydroxymethyl)-2,3,3a,4,5,7a-hexahydro-1H-inden-4-ol	Terpenoids	Monoterpenoids	C10H16O2	2	-	30802.4	30802.4	30802.4	328339	356995	288642	1.58188	0.00451731	0.118425	10.5401	3.39781	up
WapTKC042598	alpha-Curcumene*	Terpenoids	Sesquiterpenoids	C15H22	1	4176-17-4	4750.37	4750.37	4750.37	30157.7	37280.3	32165.5	1.58104	0.00550827	0.124584	6.98918	2.80512	up
Lsjp211254	Lupa-1,20(29)-dien-3-one (Glochidone)	Terpenoids	Triterpene	C30H46O	3	-	30650.7	22944.2	39361.4	65335.3	45910.8	54384.7	1.33576	0.0313946	0.213385	1.78181	0.833347	up
Hmlp013407	β-Eudesmol	Terpenoids	Sesquiterpenoids	C15H26O	3	473-15-4	455219	445215	433848	982340	933839	984263	1.14862	0.000839995	0.117084	2.17081	1.09888	up

## Sheet: Table S2
Table S2 Summary data of RNA-seq.
Sample	Raw Reads	Raw Base(G)	Clean Reads	Clean Base(G)	Error Rate(%)	Q20(%)	Q30(%)	GC Content(%)
5-MI_1	63161490	9.47	62468474	9.37	0.02	99.04	96.66	45.76
5-MI_2	56945568	8.54	56223490	8.43	0.02	99.04	96.69	45.29
5-MI_3	55081640	8.26	54454056	8.17	0.02	99.04	96.67	46.12
CK_1	59529882	8.93	58829310	8.82	0.02	99.05	96.73	45.84
CK_2	63381068	9.51	62633388	9.4	0.02	98.94	96.37	45.86
CK_3	58053368	8.71	57289112	8.59	0.02	99.05	96.72	45.33

## Sheet: Table S3
Table S3. Differential expression genes of 5-MI treatment on the metabolome of A. chinensis hairy roots.
ID	CK_1_fpkm	CK_2_fpkm	CK_3_fpkm	5-MI_1_fpkm	5-MI_2_fpkm	5-MI_3_fpkm	CK_1_count	CK_2_count	CK_3_count	5-MI_1_count	5-MI_2_count	5-MI_3_count	5-MI_vs_CK_log2FoldChange	5-MI_vs_CK_pvalue	5-MI_vs_CK_padj	5-MI_vs_CK_regulated	Length	KEGG	KEGG pathway	NR	Swissprot	TrEMBL	KOG	GO	Pfam	TF-Family	TF-Category	TF-Classification
Cluster-10031.1	49.02	62.89	53.59	193.11	183.99	214.72	442	611	467	1822	1569	1786	1.67742	3.74399e-29	1.33939e-27	up	683	K11855 ubiquitin carboxyl-terminal hydrolase 36/42 [EC:3.4.19.12] | (RefSeq) ubiquitin carboxyl-terminal hydrolase 36 (A)	--	hypothetical protein E3N88_41275 [Mikania micrantha]	PRF1_SOLLC RecName: Full=36.4 kDa proline-rich protein;	A0A5N6LSA8_9ASTR RecName: Full=AAI domain-containing protein {ECO:0000259|SMART:SM00499};	--	--	Hydrophobic seed protein	--	--	--
Cluster-10039.0	4.53	3.97	3.85	13.95	10.68	14.48	173	162	142	563	387	512	1.51704	3.72594e-13	4.88216e-12	up	1828	K00938 phosphomevalonate kinase [EC:2.7.4.2] | (RefSeq) phosphomevalonate kinase, peroxisomal-like (A)	ko00900: Terpenoid backbone biosynthesis; ko01100: Metabolic pathways; ko01110: Biosynthesis of secondary metabolites	hypothetical protein L6452_17139 [Arctium lappa]	PMK_ARATH RecName: Full=Phosphomevalonate kinase, peroxisomal {ECO:0000305}; EC=2.7.4.2 {ECO:0000269|PubMed:24327557}; AltName: Full=5-phosphomevalonate kinase {ECO:0000303|PubMed:21655959}; Short=AtPMK {ECO:0000303|PubMed:21655959};	A0A2U1NPU4_ARTAN RecName: Full=Phosphomevalonate kinase {ECO:0000256|ARBA:ARBA00012958}; EC=2.7.4.2 {ECO:0000256|ARBA:ARBA00012958};	Phosphomevalonate kinase	GO:0005777,peroxisome; GO:0005524,ATP binding; GO:0004631,phosphomevalonate kinase activity; GO:0010142,farnesyl diphosphate biosynthetic process, mevalonate pathway; GO:0019287,isopentenyl diphosphate biosynthetic process, mevalonate pathway; GO:0016310,phosphorylation; GO:0016126,sterol biosynthetic process; GO:0000166,nucleotide binding; GO:0003674,molecular_function; GO:0005488,binding; GO:00…	GHMP kinases N terminal domain	--	--	--
Cluster-10054.0	5252.24	4194.45	5791.92	2180.58	2374.55	2533.96	13543	13992	13657	7462	6315	6467	-1.12713	1.2847e-47	8.86735e-46	down	1179	K07213 copper chaperone | (RefSeq) copper transport protein ATX1 isoform X1 (A)	--	copper transport protein ATX1 [Gossypium australe]	ATOX1_ARATH RecName: Full=Copper transport protein ATX1; AltName: Full=Copper chaperone ATX1;	A0A5B6VC04_9ROSI SubName: Full=Copper transport protein ATX1 {ECO:0000313|EMBL:KAA3466603.1};	Copper chaperone	GO:0005829,cytosol; GO:0005739,mitochondrion; GO:0099503,secretory vesicle; GO:0046872,metal ion binding; GO:0006825,copper ion transport; GO:0050896,response to stimulus; GO:0003674,molecular_function; GO:0005488,binding; GO:0043167,ion binding; GO:0043169,cation binding; GO:0000041,transition metal ion transport; GO:0006810,transport; GO:0006811,ion transport; GO:0006812,cation transport; GO:00…	--	--	--	--
Cluster-10069.0	29.18	45.79	34.39	4.67	4.14	3.5	298	504	340	50	40	33	-3.31435	1.48196e-33	6.46205e-32	down	730	K13993 HSP20 family protein | (RefSeq) 17.3 kDa class I heat shock protein-like (A)	ko04141: Protein processing in endoplasmic reticulum	Alpha crystallin/Hsp20 domain-containing protein [Artemisia annua]	HSP11_DAUCA RecName: Full=17.8 kDa class I heat shock protein; AltName: Full=Clone DCHSP17.7;	A0A2U1M574_ARTAN SubName: Full=Alpha crystallin/Hsp20 domain-containing protein {ECO:0000313|EMBL:PWA56401.1};	Molecular chaperone (small heat-shock protein Hsp26/Hsp42)	GO:0005737,cytoplasm; GO:0005575,cellular_component; GO:0005622,intracellular anatomical structure; GO:0110165,cellular anatomical entity	Hsp20/alpha crystallin family	--	--	--
Cluster-10071.4	1.99	1.67	2.14	1.18	1.13	0.89	124	111	128	77	66	51	-1.01788	0.000159073	0.000662371	down	2779	K01181 endo-1,4-beta-xylanase [EC:3.2.1.8] | (RefSeq) uncharacterized protein LOC104094200 (A)	--	hypothetical protein L6452_01121 [Arctium lappa]	XYN5L_ARATH RecName: Full=Endo-1,4-beta-xylanase 5-like {ECO:0000305}; Short=AtXyn5-like {ECO:0000305}; Short=Xylan endohydrolase 5-like {ECO:0000305}; Short=Xylanase 5-like {ECO:0000305}; EC=3.2.1.8 {ECO:0000255|PROSITE-ProRule:PRU01096}; Flags: Precursor;	A0A103YKN7_CYNCS SubName: Full=Glycoside hydrolase, catalytic domain-containing protein {ECO:0000313|EMBL:KVI10839.1};	--	GO:0031176,endo-1,4-beta-xylanase activity; GO:0045493,xylan catabolic process; GO:0003674,molecular_function; GO:0003824,catalytic activity; GO:0004553,hydrolase activity, hydrolyzing O-glycosyl compounds; GO:0016787,hydrolase activity; GO:0016798,hydrolase activity, acting on glycosyl bonds; GO:0097599,xylanase activity; GO:0000272,polysaccharide catabolic process; GO:0005975,carbohydrate metab…	PPR repeat family	--	--	--
Cluster-10078.0	4.5	5.72	3.68	1.49	1.64	2.86	29	40	23	10	10	17	-1.38492	0.0170309	0.0423731	down	582	--	--	--	--	--	--	--	--	--	--	--
Cluster-10082.0	1.11	0.96	0.61	2.67	2.41	3.03	15	14	8	38	31	38	1.44023	0.00647022	0.0184053	up	861	--	--	--	--	--	--	--	Ubiquitin family	--	--	--
Cluster-10097.0	0.21	0.26	0.36	3	2.22	2.35	3	4	5	45	30	31	3.03124	5.73483e-06	3.11264e-05	up	888	--	--	hypothetical protein L6452_12490 [Arctium lappa]	--	A0A251SMX9_HELAN SubName: Full=Putative S-adenosyl-L-methionine-dependent methyltransferase {ECO:0000313|EMBL:OTF99901.1};	--	GO:0008168,methyltransferase activity; GO:0032259,methylation; GO:0003674,molecular_function; GO:0003824,catalytic activity; GO:0016740,transferase activity; GO:0016741,transferase activity, transferring one-carbon groups; GO:0008150,biological_process; GO:0008152,metabolic process	Protein of unknown function (DUF1442)	--	--	--
Cluster-10102.0	5.53	3.91	4.42	22.11	17.36	20.38	209	158	161	883	622	713	1.96308	5.41303e-23	1.43105e-21	up	1812	K03549 KUP system potassium uptake protein | (RefSeq) potassium transporter 8-like isoform X1 (A)	--	hypothetical protein L6452_12977 [Arctium lappa]	--	A0A103YAM9_CYNCS SubName: Full=NHL repeat-containing protein {ECO:0000313|EMBL:KVI05603.1};	--	--	NHL repeat	--	--	--
Cluster-10134.0	1.05	1.7	1.54	0.05	0.3	0.21	22	38	31	1	6	4	-3.12493	6.19684e-05	0.00027997	down	1150	--	--	--	--	--	--	--	--	--	--	--
Cluster-10136.0	79.15	48.02	55.61	149.43	152.56	148.89	403	266	275	789	733	697	1.12737	2.86623e-08	2.17634e-07	up	528	K02920 large subunit ribosomal protein L36e | (GenBank) 60S ribosomal protein L36 (A)	ko03010: Ribosome	hypothetical protein L1987_52908 [Smallanthus sonchifolius]	RL362_ARATH RecName: Full=60S ribosomal protein L36-2;	A0A6S7KN57_LACSI RecName: Full=60S ribosomal protein L36 {ECO:0000256|RuleBase:RU000665};	60S ribosomal protein L36	GO:0005829,cytosol; GO:0022625,cytosolic large ribosomal subunit; GO:0022626,cytosolic ribosome; GO:0000325,plant-type vacuole; GO:0003735,structural constituent of ribosome; GO:0002181,cytoplasmic translation; GO:0003674,molecular_function; GO:0005198,structural molecule activity; GO:0006412,translation; GO:0006518,peptide metabolic process; GO:0006807,nitrogen compound metabolic process; GO:000…	Ribosomal protein L36e	--	--	--
Cluster-10141.0	2.95	2.9	4.34	10.18	11.18	6.2	14	15	20	50	50	27	1.25249	0.0119261	0.0311763	up	514	--	--	--	--	--	--	--	--	--	--	--
Cluster-10142.0	4.43	4.67	4.45	2.44	1.42	2.15	69	78	67	40	21	31	-1.32141	0.000425556	0.00162266	down	940	K12126 phytochrome-interacting factor 3 | (RefSeq) PIF3; hypothetical protein (A)	ko04075: Plant hormone signal transduction; ko04712: Circadian rhythm - plant	transcription factor HEC2 [Lactuca sativa]	HEC2_ARATH RecName: Full=Transcription factor HEC2; AltName: Full=Basic helix-loop-helix protein 37; Short=AtbHLH37; Short=bHLH 37; AltName: Full=Protein HECATE 2; AltName: Full=Transcription factor EN 117; AltName: Full=bHLH transcription factor bHLH037;	A0A2J6JIN3_LACSA RecName: Full=BHLH domain-containing protein {ECO:0000259|PROSITE:PS50888};	--	GO:0005634,nucleus; GO:0003677,DNA binding; GO:0003700,DNA-binding transcription factor activity; GO:0046983,protein dimerization activity; GO:0048462,carpel formation; GO:0048467,gynoecium development; GO:0080126,ovary septum development; GO:0006355,regulation of DNA-templated transcription; GO:0009266,response to temperature stimulus; GO:0010500,transmitting tissue development; GO:0003674,molec…	Helix-loop-helix DNA-binding domain	bHLH	TF	bHLH
Cluster-10163.0	7.28	11.8	7.98	3.07	3.09	2.69	278	482	294	124	112	95	-1.76533	2.26571e-12	2.73597e-11	down	1828	K26557 protein SPA1-related 3/4 | (RefSeq) protein SPA1-RELATED 4 (A)	ko04712: Circadian rhythm - plant	hypothetical protein L6452_24771 [Arctium lappa]	UVR8_ARATH RecName: Full=Ultraviolet-B receptor UVR8 {ECO:0000303|PubMed:12226503}; AltName: Full=Protein UV-B RESISTANCE 8 {ECO:0000303|PubMed:12226503}; AltName: Full=RCC1 domain-containing protein UVR8 {ECO:0000303|PubMed:12226503};	A0A103XGM4_CYNCS SubName: Full=Regulator of chromosome condensation 1/beta-lactamase-inhibitor protein II {ECO:0000313|EMBL:KVH90332.1};	FOG: RCC1 domain	GO:0000785,chromatin; GO:0005829,cytosol; GO:0005634,nucleus; GO:0009536,plastid; GO:0003682,chromatin binding; GO:0005085,guanyl-nucleotide exchange factor activity; GO:0042802,identical protein binding; GO:0009881,photoreceptor activity; GO:0042803,protein homodimerization activity; GO:0009649,entrainment of circadian clock; GO:0009411,response to UV; GO:0010224,response to UV-B; GO:0003674,mol…	Regulator of chromosome condensation (RCC1) repeat	--	--	--
Cluster-10169.0	2.58	2.51	4	22	14.75	15.68	20	21	30	178	108	112	2.36757	1.45504e-10	1.44901e-09	up	633	--	--	hypothetical protein L2E82_02119 [Cichorium intybus]	--	A0A251TIG4_HELAN SubName: Full=Uncharacterized protein {ECO:0000313|EMBL:OTG10559.1};	--	--	--	--	--	--
Cluster-10184.0	17.99	14.08	17.58	4.5	5.62	5.05	524	440	493	138	155	137	-1.86283	1.46577e-23	4.00869e-22	down	1542	K00521 ferric-chelate reductase [EC:1.16.1.7] | (RefSeq) ferric reduction oxidase 7, chloroplastic-like (A)	--	hypothetical protein LSAT_5X20601 [Lactuca sativa]	NC100_ARATH RecName: Full=NAC domain-containing protein 100 {ECO:0000303|PubMed:15029955}; Short=ANAC100 {ECO:0000303|PubMed:15029955}; Short=AtNAC5;	A0A2J6LEW5_LACSA RecName: Full=NAC domain-containing protein {ECO:0000259|PROSITE:PS51005};	--	GO:0005634,nucleus; GO:0003677,DNA binding; GO:0003700,DNA-binding transcription factor activity; GO:0003674,molecular_function; GO:0003676,nucleic acid binding; GO:0005488,binding; GO:0097159,organic cyclic compound binding; GO:1901363,heterocyclic compound binding; GO:0140110,transcription regulator activity; GO:0005575,cellular_component; GO:0005622,intracellular anatomical structure; GO:00432…	No apical meristem (NAM) protein	NAC	TF	NAC
Cluster-10196.0	1.45	0.57	1.11	4.95	6.38	3.23	19	8	14	68	79	39	2.05528	0.0001104	0.000474361	up	842	K02537 mitotic spindle assembly checkpoint protein MAD2 | (RefSeq) mitotic spindle checkpoint protein MAD2 (A)	--	mitotic spindle checkpoint protein MAD2 [Cynara cardunculus var. scolymus]	MAD2_ARATH RecName: Full=Mitotic spindle checkpoint protein MAD2 {ECO:0000303|PubMed:19710914}; AltName: Full=Mitotic arrest deficient protein 2;	A0A2J6KFS4_LACSA RecName: Full=HORMA domain-containing protein {ECO:0000259|PROSITE:PS50815};	Spindle assembly checkpoint protein	GO:0010369,chromocenter; GO:0005737,cytoplasm; GO:0000776,kinetochore; GO:0005828,kinetochore microtubule; GO:0005635,nuclear envelope; GO:0005654,nucleoplasm; GO:0005634,nucleus; GO:0005876,spindle microtubule; GO:0051301,cell division; GO:0007094,mitotic spindle assembly checkpoint signaling; GO:0007346,regulation of mitotic cell cycle; GO:0008150,biological_process; GO:0009987,cellular process…	HORMA domain	--	--	--
Cluster-10197.4	1.41	0.86	0.55	2.17	2.9	2.93	28	18	10	46	55	55	1.38942	0.00702527	0.01979	up	1127	K21805 protein N-lysine methyltransferase METTL21C [EC:2.1.1.-] | (RefSeq) protein N-lysine methyltransferase METTL21A (A)	--	hypothetical protein L6452_16878 [Arctium lappa]	ASR3_ARATH RecName: Full=Trihelix transcription factor ASR3 {ECO:0000303|PubMed:25770109}; AltName: Full=Protein ARABIDOPSIS SH4-RELATED3 {ECO:0000303|PubMed:25770109};	A0A5N6MNW3_9ASTR RecName: Full=Myb-like domain-containing protein {ECO:0000259|PROSITE:PS50090};	--	GO:0005634,nucleus; GO:0003677,DNA binding; GO:0003700,DNA-binding transcription factor activity; GO:0042803,protein homodimerization activity; GO:0071219,cellular response to molecule of bacterial origin; GO:0006952,defense response; GO:0050777,negative regulation of immune response; GO:0045892,negative regulation of DNA-templated transcription; GO:0006355,regulation of DNA-templated transcripti…	Myb/SANT-like DNA-binding domain	--	--	--
Cluster-102.0	1.08	1.21	1.73	0	0	0	40	48	62	0	0	0	-8.19046	3.26158e-10	3.13015e-09	down	1789	K03070 preprotein translocase subunit SecA [EC:7.4.2.8] | (RefSeq) LOW QUALITY PROTEIN: protein translocase subunit SECA2, chloroplastic (A)	ko03060: Protein export	hypothetical protein L6452_00872 [Arctium lappa]	M750_ARATH RecName: Full=Uncharacterized mitochondrial protein AtMg00750; AltName: Full=ORF119;	A0A4Y1RSJ3_PRUDU SubName: Full=Transposable element protein {ECO:0000313|EMBL:BBH06777.1};	FOG: Transposon-encoded proteins with TYA, reverse transcriptase, integrase domains in various combinations	GO:0005739,mitochondrion; GO:0005575,cellular_component; GO:0005622,intracellular anatomical structure; GO:0005737,cytoplasm; GO:0043226,organelle; GO:0043227,membrane-bounded organelle; GO:0043229,intracellular organelle; GO:0043231,intracellular membrane-bounded organelle; GO:0110165,cellular anatomical entity	Integrase zinc binding domain	--	--	--
Cluster-10213.0	10.04	9.96	7.81	20.85	23.91	22.98	221	235	166	484	499	468	1.1284	1.27968e-10	1.28075e-09	up	1193	K01870 isoleucyl-tRNA synthetase [EC:6.1.1.5] | (RefSeq) hypothetical protein (A)	ko00970: Aminoacyl-tRNA biosynthesis	transcription repressor OFP1-like [Cynara cardunculus var. scolymus]	OFP3_ARATH RecName: Full=Transcription repressor OFP3; AltName: Full=Ovate family protein 3; Short=AtOFP3;	A0A103Y645_CYNCS RecName: Full=Transcription repressor {ECO:0000256|RuleBase:RU367028}; AltName: Full=Ovate family protein {ECO:0000256|RuleBase:RU367028};	--	GO:0005634,nucleus; GO:0003677,DNA binding; GO:0045892,negative regulation of DNA-templated transcription; GO:0003674,molecular_function; GO:0003676,nucleic acid binding; GO:0005488,binding; GO:0097159,organic cyclic compound binding; GO:1901363,heterocyclic compound binding; GO:0006139,nucleobase-containing compound metabolic process; GO:0006351,DNA-templated transcription; GO:0006355,regulation…	Transcriptional repressor, ovate	OFP	TF	OFP
Cluster-10221.1	8.3	10.47	8.91	4.89	4.41	4.63	427	576	443	266	214	220	-1.14479	7.30859e-12	8.38244e-11	down	2407	--	--	hypothetical protein L6452_29416 [Arctium lappa]	--	A0A103Y024_CYNCS SubName: Full=EEIG1/EHBP1 N-terminal domain-containing protein {ECO:0000313|EMBL:KVI00034.1};	--	--	N-terminal C2 in EEIG1 and EHBP1 proteins	--	--	--
Cluster-10224.0	78.26	60.88	66.41	340.69	258.4	357.99	2366	1970	1938	10881	7411	10024	2.07339	6.37098e-35	2.93002e-33	up	1516	--	--	fasciclin-like arabinogalactan protein 2 [Lactuca sativa]	FLA2_ARATH RecName: Full=Fasciclin-like arabinogalactan protein 2; Flags: Precursor;	A0A2J6JY51_LACSA SubName: Full=Uncharacterized protein {ECO:0000313|EMBL:PLY67746.1};	--	GO:0031225,anchored component of membrane; GO:0046658,anchored component of plasma membrane; GO:0005829,cytosol; GO:0000325,plant-type vacuole; GO:0005886,plasma membrane; GO:0005575,cellular_component; GO:0016020,membrane; GO:0031224,intrinsic component of membrane; GO:0110165,cellular anatomical entity; GO:0031226,intrinsic component of plasma membrane; GO:0071944,cell periphery; GO:0005622,int…	Fasciclin domain	--	--	--
Cluster-10229.0	5.44	2.99	6.05	0.55	0.35	0.18	66	39	71	7	4	2	-3.89355	2.50751e-09	2.16879e-08	down	805	K04077 chaperonin GroEL [EC:5.6.1.7] | (RefSeq) chaperonin CPN60-like 2, mitochondrial (A)	ko03018: RNA degradation	NDR1/HIN1-like protein 6 [Erigeron canadensis]	NHL6_ARATH RecName: Full=NDR1/HIN1-like protein 6 {ECO:0000303|PubMed:26849212};	A0A251S5Y8_HELAN SubName: Full=Putative late embryogenesis abundant (LEA) hydroxyproline-rich glycoprotein family {ECO:0000313|EMBL:OTF94173.1};	--	GO:0005829,cytosol; GO:0016021,integral component of membrane; GO:0005886,plasma membrane; GO:0009738,abscisic acid-activated signaling pathway; GO:0010116,positive regulation of abscisic acid biosynthetic process; GO:0009737,response to abscisic acid; GO:0006970,response to osmotic stress; GO:1902074,response to salt; GO:0007154,cell communication; GO:0007165,signal transduction; GO:0008150,biol…	Late embryogenesis abundant protein	--	--	--
Cluster-10230.0	1.8	1.36	1.8	5.88	5.45	5.17	128	103	123	442	367	340	1.58807	1.80432e-16	3.13538e-15	up	3116	K11593 eukaryotic translation initiation factor 2C | (RefSeq) protein argonaute 10 isoform X1 (A)	--	protein argonaute 10 isoform X1 [Cynara cardunculus var. scolymus]	AGO10_ARATH RecName: Full=Protein argonaute 10 {ECO:0000303|PubMed:19054365}; AltName: Full=Protein PINHEAD {ECO:0000303|PubMed:12468725, ECO:0000303|PubMed:9876176}; AltName: Full=Protein ZWILLE {ECO:0000303|PubMed:9501101, ECO:0000303|PubMed:9876176};	A0A2J6LTW5_LACSA SubName: Full=Uncharacterized protein {ECO:0000313|EMBL:PLY90786.1};	Translation initiation factor 2C (eIF-2C) and related proteins	GO:0005737,cytoplasm; GO:0009536,plastid; GO:0004521,endoribonuclease activity; GO:0035198,miRNA binding; GO:0003723,RNA binding; GO:0051607,defense response to virus; GO:0010586,miRNA metabolic process; GO:0035194,post-transcriptional gene silencing by RNA; GO:0010072,primary shoot apical meristem specification; GO:0009934,regulation of meristem structural organization; GO:1902183,regulation of …	Piwi domain	--	--	--
Cluster-10239.0	4.56	5.13	5.46	0.79	1.15	1	125	152	146	20	14	24	-2.95959	1.8501e-17	3.461e-16	down	1416	--	--	--	--	--	--	--	--	--	--	--
Cluster-10247.2	2	2.82	1.27	0.78	1.36	0.45	56	85	34	23	36	11	-1.42273	0.011763	0.0307938	down	1435	K00587 protein-S-isoprenylcysteine O-methyltransferase [EC:2.1.1.100] | (RefSeq) protein-S-isoprenylcysteine O-methyltransferase B-like isoform X1 (A)	ko00900: Terpenoid backbone biosynthesis; ko01110: Biosynthesis of secondary metabolites	protein-S-isoprenylcysteine O-methyltransferase B-like isoform X1 [Cynara cardunculus var. scolymus]	ICMTB_ARATH RecName: Full=Protein-S-isoprenylcysteine O-methyltransferase B {ECO:0000303|PubMed:12472689}; Short=AtICMTB {ECO:0000303|PubMed:18641086}; EC=2.1.1.100 {ECO:0000269|PubMed:12472689}; AltName: Full=Isoprenylcysteine carboxylmethyltransferase B {ECO:0000303|PubMed:12472689}; AltName: Full=Prenylated protein carboxyl methyltransferase B {ECO:0000303|PubMed:12472689}; AltName: Full=Preny…	A0A118JWQ4_CYNCS RecName: Full=Protein-S-isoprenylcysteine O-methyltransferase {ECO:0000256|ARBA:ARBA00012151, ECO:0000256|RuleBase:RU362022}; EC=2.1.1.100 {ECO:0000256|ARBA:ARBA00012151, ECO:0000256|RuleBase:RU362022};	Farnesyl cysteine-carboxyl methyltransferase	GO:0005783,endoplasmic reticulum; GO:0005789,endoplasmic reticulum membrane; GO:0016021,integral component of membrane; GO:0004671,protein C-terminal S-isoprenylcysteine carboxyl O-methyltransferase activity; GO:0006481,C-terminal protein methylation; GO:0009908,flower development; GO:0009788,negative regulation of abscisic acid-activated signaling pathway; GO:0048367,shoot system development; GO…	Isoprenylcysteine carboxyl methyltransferase (ICMT) family	--	--	--
Cluster-10251.1	0.64	0.51	0.29	1.25	1.02	1.61	27	23	12	56	41	63	1.28224	0.00919384	0.0249621	up	1986	K03319 divalent anion:Na+ symporter, DASS family | (RefSeq) LOW QUALITY PROTEIN: dicarboxylate transporter 2.1, chloroplastic-like (A)	--	dicarboxylate transporter 2.1, chloroplastic-like [Cynara cardunculus var. scolymus]	DIT2_SPIOL RecName: Full=Dicarboxylate transporter 2, chloroplastic; AltName: Full=Glutamate/malate translocator; Flags: Precursor;	A0A6S7NDM0_LACSI SubName: Full=Uncharacterized protein {ECO:0000313|EMBL:CAB4098946.1};	--	GO:0009706,chloroplast inner membrane; GO:0016021,integral component of membrane; GO:0005313,L-glutamate transmembrane transporter activity; GO:0015140,malate transmembrane transporter activity; GO:0015813,L-glutamate transmembrane transport; GO:0071423,malate transmembrane transport; GO:0003674,molecular_function; GO:0005215,transporter activity; GO:0005342,organic acid transmembrane transporter…	Sodium:sulfate symporter transmembrane region	--	--	--
Cluster-10265.0	86.5	74.94	72.35	382.73	215.57	372.52	55	54	45	241	126	213	1.81443	4.63466e-08	3.43352e-07	up	317	K13065 shikimate O-hydroxycinnamoyltransferase [EC:2.3.1.133] | (RefSeq) pelargonidin 3-O-(6-caffeoylglucoside) 5-O-(6-O-malonylglucoside) 4'''-malonyltransferase-like (A)	ko00940: Phenylpropanoid biosynthesis; ko00941: Flavonoid biosynthesis; ko00945: Stilbenoid, diarylheptanoid and gingerol biosynthesis; ko01100: Metabolic pathways; ko01110: Biosynthesis of secondary metabolites	pelargonidin 3-O-(6-caffeoylglucoside) 5-O-(6-O-malonylglucoside) 4'''-malonyltransferase-like [Cynara cardunculus var. scolymus]	5MAT2_SALSN RecName: Full=Pelargonidin 3-O-(6-caffeoylglucoside) 5-O-(6-O-malonylglucoside) 4'''-malonyltransferase; EC=2.3.1.214; AltName: Full=Anthocyanin 5-O-glucoside-4'''-O-malonyltransferase 2; Short=Ss5MaT2;	A0A251VG14_HELAN SubName: Full=Putative transferase, Chloramphenicol acetyltransferase-like domain protein {ECO:0000313|EMBL:OTG34076.1};	--	GO:0016747,acyltransferase activity, transferring groups other than amino-acyl groups; GO:0102801,anthocyanin 5-O-glucoside-4'''-O-malonyltransferase activity; GO:0009718,anthocyanin-containing compound biosynthetic process; GO:0043473,pigmentation; GO:0003674,molecular_function; GO:0003824,catalytic activity; GO:0016740,transferase activity; GO:0016746,acyltransferase activity; GO:0008150,biolog…	Transferase family	--	--	--
Cluster-10269.0	19.44	15.86	17.88	42.18	46.88	52.78	253	222	225	577	578	635	1.26023	7.74991e-13	9.83004e-12	up	840	K02437 glycine cleavage system H protein | (RefSeq) glycine cleavage system H protein 2, mitochondrial-like (A)	ko00260: Glycine, serine and threonine metabolism; ko00630: Glyoxylate and dicarboxylate metabolism; ko00785: Lipoic acid metabolism; ko01100: Metabolic pathways; ko01110: Biosynthesis of secondary metabolites; ko01200: Carbon metabolism	hypothetical protein M8C21_004805 [Ambrosia artemisiifolia]	GCSH2_ARATH RecName: Full=Glycine cleavage system H protein 2, mitochondrial; Flags: Precursor;	A0A103Y6A4_CYNCS RecName: Full=Glycine cleavage system H protein {ECO:0000256|RuleBase:RU364055};	Glycine cleavage system H protein (lipoate-binding)	GO:0005737,cytoplasm; GO:0005960,glycine cleavage complex; GO:0005739,mitochondrion; GO:0005524,ATP binding; GO:0019464,glycine decarboxylation via glycine cleavage system; GO:0009249,protein lipoylation; GO:0000166,nucleotide binding; GO:0003674,molecular_function; GO:0005488,binding; GO:0017076,purine nucleotide binding; GO:0030554,adenyl nucleotide binding; GO:0032553,ribonucleotide binding; G…	Glycine cleavage H-protein	--	--	--
Cluster-10275.2	5.03	2.9	4.3	11.73	10.35	10.05	75	40	59	183	144	138	1.30168	5.98402e-05	0.000271288	up	918	--	--	--	--	--	--	--	--	--	--	--
Cluster-10283.0	0.81	1.19	1	0.55	0.43	0.31	42	66	50	30	21	15	-1.37093	0.00175429	0.00579046	down	2370	K14713 solute carrier family 39 (zinc transporter), member 7 | (RefSeq) IAA-alanine resistance protein 1-like (A)	--	hypothetical protein E3N88_38278 [Mikania micrantha]	--	A0A5N6LTI6_9ASTR RecName: Full=Reverse transcriptase domain-containing protein {ECO:0000259|PROSITE:PS50878};	FOG: Reverse transcriptase	--	--	--	--	--
Cluster-10308.0	2.32	3.28	1.69	0.16	0.45	0.47	27	41	19	2	5	5	-2.92719	0.000101069	0.000438254	down	785	K20617 cytochrome P450 family 71 subfamily A | (RefSeq) cytochrome P450 71A9-like (A)	--	cytochrome P450 71A1-like [Cynara cardunculus var. scolymus]	C71A1_PERAE RecName: Full=Cytochrome P450 71A1; EC=1.14.-.-; AltName: Full=ARP-2; AltName: Full=CYPLXXIA1;	A0A6S7MYD5_LACSI SubName: Full=Uncharacterized protein {ECO:0000313|EMBL:CAB4093508.1};	Cytochrome P450 CYP2 subfamily	GO:0005789,endoplasmic reticulum membrane; GO:0016021,integral component of membrane; GO:0020037,heme binding; GO:0005506,iron ion binding; GO:0004497,monooxygenase activity; GO:0016705,oxidoreductase activity, acting on paired donors, with incorporation or reduction of molecular oxygen; GO:0009835,fruit ripening; GO:0003674,molecular_function; GO:0005488,binding; GO:0046906,tetrapyrrole binding;…	Cytochrome P450	--	--	--
Cluster-10322.0	2.31	1.12	2.31	0.06	0	0	36	20	34	1	0	0	-6.49963	2.1252e-06	1.23798e-05	down	1052	--	--	--	--	--	--	--	--	--	--	--
Cluster-10325.0	2.8	2.32	1.77	0.99	1.1	1.4	54	48	33	20	20	25	-1.142	0.0118914	0.0310914	down	1085	--	--	--	--	--	--	--	--	--	--	--
Cluster-10327.3	1568.44	2371.18	1663.13	78.56	78.02	74.92	33637	54485	34482	1774	1582	1485	-4.75444	2.95626e-193	2.0043e-190	down	2194	K00873 pyruvate kinase [EC:2.7.1.40] | (RefSeq) pyruvate kinase 1, cytosolic-like (A)	ko00010: Glycolysis / Gluconeogenesis; ko00620: Pyruvate metabolism; ko01100: Metabolic pathways; ko01110: Biosynthesis of secondary metabolites; ko01200: Carbon metabolism; ko01230: Biosynthesis of amino acids	hypothetical protein L1887_21761 [Cichorium endivia]	KPYC2_ORYSI RecName: Full=Pyruvate kinase 2, cytosolic {ECO:0000305}; Short=OsPK2 {ECO:0000305}; EC=2.7.1.40 {ECO:0000305};	A0A103YE62_CYNCS RecName: Full=Pyruvate kinase {ECO:0000256|ARBA:ARBA00012142, ECO:0000256|RuleBase:RU000504}; EC=2.7.1.40 {ECO:0000256|ARBA:ARBA00012142, ECO:0000256|RuleBase:RU000504}; Flags: Fragment;	Pyruvate kinase	GO:0005829,cytosol; GO:0005524,ATP binding; GO:0016301,kinase activity; GO:0000287,magnesium ion binding; GO:0030955,potassium ion binding; GO:0004743,pyruvate kinase activity; GO:0000166,nucleotide binding; GO:0003674,molecular_function; GO:0005488,binding; GO:0017076,purine nucleotide binding; GO:0030554,adenyl nucleotide binding; GO:0032553,ribonucleotide binding; GO:0032555,purine ribonucleot…	Pyruvate kinase, barrel domain	--	--	--
Cluster-10328.0	0.2	0.13	0.25	0.93	0.53	0.86	14	10	17	70	36	57	1.87907	0.000269559	0.00107422	up	3123	K08711 ATP-binding cassette, subfamily G (WHITE), member 2, PDR | (RefSeq) pleiotropic drug resistance protein 1-like (A)	ko02010: ABC transporters	Ty3/gypsy retrotransposon protein [Tanacetum cinerariifolium]	M860_ARATH RecName: Full=Uncharacterized mitochondrial protein AtMg00860; AltName: Full=ORF158;	A0A6L2LDS8_TANCI SubName: Full=Ty3/gypsy retrotransposon protein {ECO:0000313|EMBL:GEU59941.1};	FOG: Transposon-encoded proteins with TYA, reverse transcriptase, integrase domains in various combinations	GO:0005739,mitochondrion; GO:0005575,cellular_component; GO:0005622,intracellular anatomical structure; GO:0005737,cytoplasm; GO:0043226,organelle; GO:0043227,membrane-bounded organelle; GO:0043229,intracellular organelle; GO:0043231,intracellular membrane-bounded organelle; GO:0110165,cellular anatomical entity	Reverse transcriptase (RNA-dependent DNA polymerase)	--	--	--
Cluster-10330.0	5.43	4.43	5.73	12.94	10.59	14.41	99	86	98	246	180	241	1.13703	5.93778e-06	3.21394e-05	up	1045	K20628 expansin | (RefSeq) expansin-A8-like (A)	--	expansin-A8 [Helianthus annuus]	EXPA8_ARATH RecName: Full=Expansin-A8; Short=AtEXPA8; AltName: Full=Alpha-expansin-8; Short=At-EXP8; Short=AtEx8; AltName: Full=Ath-ExpAlpha-1.11; Flags: Precursor;	A0A251SLL8_HELAN RecName: Full=Expansin {ECO:0000256|RuleBase:RU365023};	--	GO:0005576,extracellular region; GO:0016020,membrane; GO:0009664,plant-type cell wall organization; GO:0009635,response to herbicide; GO:0006949,syncytium formation; GO:0008150,biological_process; GO:0009987,cellular process; GO:0016043,cellular component organization; GO:0045229,external encapsulating structure organization; GO:0071554,cell wall organization or biogenesis; GO:0071555,cell wall o…	Expansin C-terminal domain	--	--	--
Cluster-10356.0	32.46	32.12	32.97	2.21	1.58	2.39	392	462	392	40	26	30	-3.80063	1.4665e-61	1.44705e-59	down	1136	K13065 shikimate O-hydroxycinnamoyltransferase [EC:2.3.1.133] | (RefSeq) vinorine synthase (A)	ko00940: Phenylpropanoid biosynthesis; ko00941: Flavonoid biosynthesis; ko00945: Stilbenoid, diarylheptanoid and gingerol biosynthesis; ko01100: Metabolic pathways; ko01110: Biosynthesis of secondary metabolites	hypothetical protein L6452_08118 [Arctium lappa]	SAT_CATRO RecName: Full=Stemmadenine O-acetyltransferase {ECO:0000303|PubMed:29511102}; Short=CrSAT {ECO:0000303|PubMed:29511102}; EC=1.7.1.- {ECO:0000269|PubMed:29511102};	A0A118I5B6_CYNCS SubName: Full=Chloramphenicol acetyltransferase-like domain-containing protein {ECO:0000313|EMBL:KVG85968.1};	--	GO:0016746,acyltransferase activity; GO:0016491,oxidoreductase activity; GO:0009820,alkaloid metabolic process; GO:0003674,molecular_function; GO:0003824,catalytic activity; GO:0016740,transferase activity; GO:0006807,nitrogen compound metabolic process; GO:0008150,biological_process; GO:0008152,metabolic process; GO:0071704,organic substance metabolic process; GO:1901564,organonitrogen compound …	Transferase family	--	--	--
Cluster-10358.0	15.98	28.63	10.64	2.88	0.94	2.58	54	106	35	10	3	8	-3.29661	5.35794e-07	3.42645e-06	down	458	--	--	--	--	--	--	--	--	--	--	--
Cluster-10394.0	8.6	7.79	7.42	3.67	3.1	2.41	85	83	71	38	29	22	-1.53728	8.70561e-06	4.58113e-05	down	717	K14300 nuclear pore complex protein Nup133 | (RefSeq) nuclear pore complex protein NUP133 isoform X1 (A)	ko03013: Nucleocytoplasmic transport	nuclear pore complex protein NUP133 isoform X2 [Erigeron canadensis]	NU133_ARATH RecName: Full=Nuclear pore complex protein NUP133 {ECO:0000303|PubMed:21189294}; AltName: Full=Nucleoporin 133 {ECO:0000303|PubMed:21189294}; AltName: Full=Nucleoporin Nup155-like;	A0A103Y3X0_CYNCS SubName: Full=Nucleoporin, Nup133/Nup155-like, C-terminal {ECO:0000313|EMBL:KVI02059.1};	--	GO:0031080,nuclear pore outer ring; GO:0017056,structural constituent of nuclear pore; GO:0016973,poly(A)+ mRNA export from nucleus; GO:0006606,protein import into nucleus; GO:0000972,transcription-dependent tethering of RNA polymerase II gene DNA at nuclear periphery; GO:0003674,molecular_function; GO:0005198,structural molecule activity; GO:0006403,RNA localization; GO:0006405,RNA export from n…	--	--	--	--
Cluster-10403.0	141.89	200.91	122.57	797.15	678.58	953.13	901	1383	755	5271	4071	5574	2.21612	1.27418e-24	3.70403e-23	up	578	K13065 shikimate O-hydroxycinnamoyltransferase [EC:2.3.1.133] | (RefSeq) stemmadenine O-acetyltransferase-like (A)	ko00940: Phenylpropanoid biosynthesis; ko00941: Flavonoid biosynthesis; ko00945: Stilbenoid, diarylheptanoid and gingerol biosynthesis; ko01100: Metabolic pathways; ko01110: Biosynthesis of secondary metabolites	hypothetical protein L6452_23170 [Arctium lappa]	DIRL1_ARATH RecName: Full=Putative lipid-transfer protein DIR1; AltName: Full=Protein DEFECTIVE IN INDUCED RESISTANCE 1; Flags: Precursor;	A0A103XM01_CYNCS SubName: Full=Bifunctional inhibitor/plant lipid transfer protein/seed storage helical domain-containing protein {ECO:0000313|EMBL:KVH93242.1};	--	GO:0048046,apoplast; GO:0005783,endoplasmic reticulum; GO:0009506,plasmodesma; GO:0099503,secretory vesicle; GO:0005504,fatty acid binding; GO:0043621,protein self-association; GO:0008270,zinc ion binding; GO:0006869,lipid transport; GO:0009627,systemic acquired resistance; GO:0009862,systemic acquired resistance, salicylic acid mediated signaling pathway; GO:0003674,molecular_function; GO:000548…	Probable lipid transfer	--	--	--
Cluster-10406.3	16.55	17.33	14.83	8.45	7.97	9.29	405	455	351	218	185	210	-1.07671	3.91576e-10	3.72396e-09	down	1292	K20858 calcium uniporter protein, mitochondrial | (RefSeq) calcium uniporter protein 2, mitochondrial-like (A)	--	calcium uniporter protein 2, mitochondrial-like [Cynara cardunculus var. scolymus]	MCU2_ARATH RecName: Full=Calcium uniporter protein 2, mitochondrial; Flags: Precursor;	A0A103YH71_CYNCS RecName: Full=Calcium uniporter protein {ECO:0000256|RuleBase:RU367035};	Uncharacterized conserved protein	GO:0031305,integral component of mitochondrial inner membrane; GO:1990246,uniplex complex; GO:0005262,calcium channel activity; GO:0015292,uniporter activity; GO:0036444,calcium import into the mitochondrion; GO:0051560,mitochondrial calcium ion homeostasis; GO:0003674,molecular_function; GO:0005215,transporter activity; GO:0005216,ion channel activity; GO:0005261,cation channel activity; GO:0008…	Mitochondrial calcium uniporter	--	--	--
Cluster-10406.6	2.46	2.96	3.36	1.8	1.59	1.3	126	162	166	97	77	61	-1.06212	5.00742e-05	0.000230569	down	2347	K12355 coniferyl-aldehyde dehydrogenase [EC:1.2.1.68] | (RefSeq) aldehyde dehydrogenase family 2 member C4 (A)	ko00940: Phenylpropanoid biosynthesis; ko01110: Biosynthesis of secondary metabolites	Aldehyde dehydrogenase, conserved site-containing protein [Cynara cardunculus var. scolymus]	AL221_ARATH RecName: Full=Aldehyde dehydrogenase 22A1; EC=1.2.1.3; AltName: Full=Novel aldehyde dehydrogenase family 22 member A1; Flags: Precursor;	A0A124SBC1_CYNCS SubName: Full=Aldehyde dehydrogenase, conserved site-containing protein {ECO:0000313|EMBL:KVH90175.1};	Betaine aldehyde dehydrogenase	GO:0005783,endoplasmic reticulum; GO:0005576,extracellular region; GO:0004029,aldehyde dehydrogenase (NAD+) activity; GO:0043878,glyceraldehyde-3-phosphate dehydrogenase (NAD+) (non-phosphorylating) activity; GO:0003674,molecular_function; GO:0003824,catalytic activity; GO:0004030,aldehyde dehydrogenase [NAD(P)+] activity; GO:0016491,oxidoreductase activity; GO:0016620,oxidoreductase activity, ac…	--	--	--	--
Cluster-10406.8	3.49	2.53	2.53	17.76	17.36	14.94	91	70	64	490	431	362	2.40237	2.84769e-30	1.07164e-28	up	1357	K20858 calcium uniporter protein, mitochondrial | (RefSeq) calcium uniporter protein 4, mitochondrial (A)	--	hypothetical protein L2E82_46845 [Cichorium intybus]	MCU4_ARATH RecName: Full=Calcium uniporter protein 4, mitochondrial; Flags: Precursor;	A0A2J6LEF4_LACSA RecName: Full=Calcium uniporter protein {ECO:0000256|RuleBase:RU367035};	Uncharacterized conserved protein	GO:0031305,integral component of mitochondrial inner membrane; GO:1990246,uniplex complex; GO:0005262,calcium channel activity; GO:0015292,uniporter activity; GO:0036444,calcium import into the mitochondrion; GO:0051560,mitochondrial calcium ion homeostasis; GO:0003674,molecular_function; GO:0005215,transporter activity; GO:0005216,ion channel activity; GO:0005261,cation channel activity; GO:0008…	Mitochondrial calcium uniporter	--	--	--
Cluster-10419.0	1.34	1.19	1.8	5.43	4.44	4.73	20	21	28	81	69	65	1.53128	4.63044e-05	0.000214527	up	977	--	--	--	--	--	--	--	Family of unknown function (DUF6724)	--	--	--
Cluster-10424.0	0.72	0.53	1.11	5	3.73	5.64	14	11	21	103	69	102	2.47025	4.17158e-08	3.10633e-07	up	1096	K08486 syntaxin 1B/2/3 | (RefSeq) syntaxin-related protein KNOLLE (A)	ko04130: SNARE interactions in vesicular transport	syntaxin-related protein KNOLLE [Cynara cardunculus var. scolymus]	SY111_ARATH RecName: Full=Syntaxin-related protein KNOLLE; AltName: Full=Syntaxin-111; Short=AtSYP111;	A0A124SBP5_CYNCS SubName: Full=Syntaxin/epimorphin, conserved site-containing protein {ECO:0000313|EMBL:KVH91300.1};	SNARE protein Syntaxin 1 and related proteins	GO:0009504,cell plate; GO:0012505,endomembrane system; GO:0016021,integral component of membrane; GO:0009524,phragmoplast; GO:0005886,plasma membrane; GO:0009506,plasmodesma; GO:0031201,SNARE complex; GO:0005484,SNAP receptor activity; GO:0000149,SNARE binding; GO:0007049,cell cycle; GO:0051301,cell division; GO:0006887,exocytosis; GO:0006886,intracellular protein transport; GO:0048278,vesicle do…	Syntaxin	--	--	--
Cluster-10458.0	5.2	3.05	3.99	10.6	10.76	11.37	193	121	143	416	379	391	1.27107	5.8801e-08	4.3001e-07	up	1786	--	--	protein SHI RELATED SEQUENCE 1-like [Cynara cardunculus var. scolymus]	SHI_ARATH RecName: Full=Protein SHORT INTERNODES;	A0A118JVD4_CYNCS SubName: Full=Uncharacterized protein {ECO:0000313|EMBL:KVH92350.1};	--	GO:0005634,nucleus; GO:0003677,DNA binding; GO:0003700,DNA-binding transcription factor activity; GO:0046872,metal ion binding; GO:0046982,protein heterodimerization activity; GO:0000976,transcription cis-regulatory region binding; GO:0048653,anther development; GO:0009851,auxin biosynthetic process; GO:0009734,auxin-activated signaling pathway; GO:0009740,gibberellic acid mediated signaling path…	Domain of unknown function (DUF702)	SRS	TF	SRS
Cluster-10460.0	4.14	5.4	5.25	1.45	1	1.88	57	80	70	21	13	24	-1.92495	7.06425e-06	3.77553e-05	down	870	K09422 transcription factor MYB, plant | (RefSeq) transcription repressor MYB6 (A)	--	hypothetical protein L6452_31689 [Arctium lappa]	MYB1_CROXC RecName: Full=Transcription factor MYB1 {ECO:0000305}; AltName: Full=Myb-related protein 1 {ECO:0000303|PubMed:31004005}; Short=CcMYB1 {ECO:0000303|PubMed:31004005};	A0A2J6JWP4_LACSA SubName: Full=Uncharacterized protein {ECO:0000313|EMBL:PLY67237.1};	Transcription factor, Myb superfamily	GO:0005634,nucleus; GO:0003677,DNA binding; GO:0003674,molecular_function; GO:0003676,nucleic acid binding; GO:0005488,binding; GO:0097159,organic cyclic compound binding; GO:1901363,heterocyclic compound binding; GO:0005575,cellular_component; GO:0005622,intracellular anatomical structure; GO:0043226,organelle; GO:0043227,membrane-bounded organelle; GO:0043229,intracellular organelle; GO:0043231…	Myb-like DNA-binding domain	MYB	TF	MYB->MYB
Cluster-10468.1	2.62	2	3.34	0.98	1.23	0.35	46	36	55	18	20	6	-1.77226	0.00163666	0.00544106	down	1054	K09422 transcription factor MYB, plant | (RefSeq) transcription factor MYB13 (A)	--	hypothetical protein L1887_30256 [Cichorium endivia]	MYB30_ORYSJ RecName: Full=Transcription factor MYB30 {ECO:0000305}; Short=OsMYB30 {ECO:0000303|PubMed:18987217};	A0A6S7MI83_LACSI SubName: Full=Uncharacterized protein {ECO:0000313|EMBL:CAB4087475.1};	Transcription factor, Myb superfamily	GO:0005634,nucleus; GO:0003677,DNA binding; GO:0003674,molecular_function; GO:0003676,nucleic acid binding; GO:0005488,binding; GO:0097159,organic cyclic compound binding; GO:1901363,heterocyclic compound binding; GO:0005575,cellular_component; GO:0005622,intracellular anatomical structure; GO:0043226,organelle; GO:0043227,membrane-bounded organelle; GO:0043229,intracellular organelle; GO:0043231…	Myb-like DNA-binding domain	MYB-related	TF	MYB->MYB-related
Cluster-10482.0	5.07	2.67	3.14	9.86	7.66	10.21	35	20	21	71	50	65	1.18715	0.00639751	0.0182232	up	600	--	--	hypothetical protein E3N88_14180 [Mikania micrantha]	--	A0A5N6P0N5_9ASTR RecName: Full=PGG domain-containing protein {ECO:0000259|Pfam:PF13962};	FOG: Ankyrin repeat	GO:0016021,integral component of membrane; GO:0005575,cellular_component; GO:0016020,membrane; GO:0031224,intrinsic component of membrane; GO:0110165,cellular anatomical entity	Domain of unknown function	--	--	--
Cluster-10491.1	25.46	17.71	21.87	41.03	56.16	33.24	204	133	179	366	464	287	1.00005	0.00014704	0.000616728	up	792	K13457 disease resistance protein RPM1 | (RefSeq) disease resistance protein RPM1-like (A)	ko04626: Plant-pathogen interaction	hypothetical protein L1887_25713 [Cichorium endivia]	HIP41_ARATH RecName: Full=Heavy metal-associated isoprenylated plant protein 41 {ECO:0000303|PubMed:21072340, ECO:0000303|PubMed:23368984}; Short=AtHIP41 {ECO:0000303|PubMed:21072340, ECO:0000303|PubMed:23368984}; Flags: Precursor;	A0A6S7M0E6_LACSI RecName: Full=DUF2431 domain-containing protein {ECO:0000259|Pfam:PF10354};	Uncharacterized conserved protein	GO:0005737,cytoplasm; GO:0046872,metal ion binding; GO:0070042,rRNA (uridine-N3-)-methyltransferase activity; GO:0070475,rRNA base methylation; GO:0003674,molecular_function; GO:0005488,binding; GO:0043167,ion binding; GO:0043169,cation binding; GO:0003824,catalytic activity; GO:0008168,methyltransferase activity; GO:0008170,N-methyltransferase activity; GO:0008173,RNA methyltransferase activity;…	rRNA (uridine-N3-)-methyltransferase BTM5-like	--	--	--
Cluster-10491.10	40.23	37.26	56.08	3.2	6.47	3.38	655	652	883	55	100	51	-3.51802	1.37505e-33	6.00833e-32	down	969	--	--	--	--	--	--	--	--	--	--	--
Cluster-10491.13	3.87	2.62	2.11	9.43	4.43	9.08	33	24	18	96	51	78	1.48113	0.000831854	0.00296255	up	830	K13457 disease resistance protein RPM1 | (RefSeq) disease resistance protein RPM1-like (A)	ko04626: Plant-pathogen interaction	heavy metal-associated isoprenylated plant protein 41-like [Lactuca sativa]	HIP41_ARATH RecName: Full=Heavy metal-associated isoprenylated plant protein 41 {ECO:0000303|PubMed:21072340, ECO:0000303|PubMed:23368984}; Short=AtHIP41 {ECO:0000303|PubMed:21072340, ECO:0000303|PubMed:23368984}; Flags: Precursor;	A0A6S7M0E6_LACSI RecName: Full=DUF2431 domain-containing protein {ECO:0000259|Pfam:PF10354};	Uncharacterized conserved protein	GO:0005737,cytoplasm; GO:0046872,metal ion binding; GO:0070042,rRNA (uridine-N3-)-methyltransferase activity; GO:0070475,rRNA base methylation; GO:0003674,molecular_function; GO:0005488,binding; GO:0043167,ion binding; GO:0043169,cation binding; GO:0003824,catalytic activity; GO:0008168,methyltransferase activity; GO:0008170,N-methyltransferase activity; GO:0008173,RNA methyltransferase activity;…	rRNA (uridine-N3-)-methyltransferase BTM5-like	--	--	--
Cluster-10491.2	5.96	4.73	6.87	11.43	16.42	12.01	225	191	251	457	589	420	1.02961	1.98058e-06	1.15871e-05	up	1815	K13457 disease resistance protein RPM1 | (RefSeq) disease resistance protein RPM1-like (A)	ko04626: Plant-pathogen interaction	heavy metal-associated isoprenylated plant protein 41-like [Lactuca sativa]	HIP41_ARATH RecName: Full=Heavy metal-associated isoprenylated plant protein 41 {ECO:0000303|PubMed:21072340, ECO:0000303|PubMed:23368984}; Short=AtHIP41 {ECO:0000303|PubMed:21072340, ECO:0000303|PubMed:23368984}; Flags: Precursor;	A0A6S7M0E6_LACSI RecName: Full=DUF2431 domain-containing protein {ECO:0000259|Pfam:PF10354};	Uncharacterized conserved protein	GO:0005737,cytoplasm; GO:0046872,metal ion binding; GO:0070042,rRNA (uridine-N3-)-methyltransferase activity; GO:0070475,rRNA base methylation; GO:0003674,molecular_function; GO:0005488,binding; GO:0043167,ion binding; GO:0043169,cation binding; GO:0003824,catalytic activity; GO:0008168,methyltransferase activity; GO:0008170,N-methyltransferase activity; GO:0008173,RNA methyltransferase activity;…	rRNA (uridine-N3-)-methyltransferase BTM5-like	--	--	--
Cluster-10491.3	21.32	12.88	22.36	48.24	43.3	41.96	52	35	54	122	100	95	1.05473	0.00117938	0.00405989	up	419	K13457 disease resistance protein RPM1 | (RefSeq) disease resistance protein RPM1-like (A)	ko04626: Plant-pathogen interaction	heavy metal-associated isoprenylated plant protein 41-like [Cynara cardunculus var. scolymus]	HIP41_ARATH RecName: Full=Heavy metal-associated isoprenylated plant protein 41 {ECO:0000303|PubMed:21072340, ECO:0000303|PubMed:23368984}; Short=AtHIP41 {ECO:0000303|PubMed:21072340, ECO:0000303|PubMed:23368984}; Flags: Precursor;	A0A103YJT5_CYNCS RecName: Full=DUF2431 domain-containing protein {ECO:0000259|Pfam:PF10354};	Uncharacterized conserved protein	GO:0005737,cytoplasm; GO:0046872,metal ion binding; GO:0070042,rRNA (uridine-N3-)-methyltransferase activity; GO:0070475,rRNA base methylation; GO:0003674,molecular_function; GO:0005488,binding; GO:0043167,ion binding; GO:0043169,cation binding; GO:0003824,catalytic activity; GO:0008168,methyltransferase activity; GO:0008170,N-methyltransferase activity; GO:0008173,RNA methyltransferase activity;…	rRNA (uridine-N3-)-methyltransferase BTM5-like	--	--	--
Cluster-10496.0	40.84	53.4	49.94	24.25	30.99	16.96	856	1200	1011	536	616	329	-1.16012	5.78703e-08	4.23499e-07	down	1152	K20858 calcium uniporter protein, mitochondrial | (RefSeq) uncharacterized protein LOC105046210 (A)	--	hypothetical protein L6452_12614 [Arctium lappa]	PP332_ARATH RecName: Full=Pentatricopeptide repeat-containing protein At4g21190; AltName: Full=Protein EMBRYO DEFECTIVE 1417;	A0A103YJF0_CYNCS SubName: Full=Pentatricopeptide repeat-containing protein {ECO:0000313|EMBL:KVI10182.1};	--	--	PPR repeat	--	--	--
Cluster-105.0	1.19	1.28	2.69	0	0	0	26	30	57	0	0	0	-7.78942	1.67394e-08	1.30983e-07	down	1190	--	--	unnamed protein product [Microthlaspi erraticum]	POLR2_ARATH RecName: Full=Retrovirus-related Pol polyprotein from transposon RE2; AltName: Full=Retro element 2 {ECO:0000303|PubMed:10689195}; Short=AtRE2 {ECO:0000303|PubMed:10689195}; Includes: RecName: Full=Protease RE2; EC=3.4.23.-; Includes: RecName: Full=Reverse transcriptase RE2; EC=2.7.7.49; Includes: RecName: Full=Endonuclease RE2;	A0A6D2JLJ1_9BRAS RecName: Full=Integrase catalytic domain-containing protein {ECO:0000259|PROSITE:PS50994};	FOG: Transposon-encoded proteins with TYA, reverse transcriptase, integrase domains in various combinations	GO:0004190,aspartic-type endopeptidase activity; GO:0004519,endonuclease activity; GO:0046872,metal ion binding; GO:0003676,nucleic acid binding; GO:0003964,RNA-directed DNA polymerase activity; GO:0015074,DNA integration; GO:0006310,DNA recombination; GO:0006508,proteolysis; GO:0003674,molecular_function; GO:0003824,catalytic activity; GO:0004175,endopeptidase activity; GO:0008233,peptidase acti…	--	--	--	--
Cluster-1054.1	152.37	189.09	147.49	48.4	45.23	44.55	5388	7154	5017	1810	1505	1460	-1.97592	5.92918e-56	5.07603e-54	down	1718	--	--	hypothetical protein L6452_00981 [Arctium lappa]	--	A0A251RYA7_HELAN SubName: Full=Uncharacterized protein {ECO:0000313|EMBL:OTF91232.1};	Uncharacterized conserved protein	GO:0016021,integral component of membrane; GO:0005575,cellular_component; GO:0016020,membrane; GO:0031224,intrinsic component of membrane; GO:0110165,cellular anatomical entity	Eukaryotic protein of unknown function (DUF829)	--	--	--
Cluster-10547.0	0.57	2.09	0.97	4.73	5.61	5.55	3	12	5	26	28	27	1.94077	0.00603914	0.0173202	up	536	--	--	--	--	--	--	--	--	--	--	--
Cluster-10548.0	26.91	10.3	20.13	7.08	10.09	6.37	279	115	202	77	99	61	-1.45059	0.000222083	0.000900132	down	736	--	--	hypothetical protein HanXRQr2_Chr05g0235901 [Helianthus annuus]	--	A0A251UTJ7_HELAN SubName: Full=Putative extensin domain-containing protein {ECO:0000313|EMBL:OTG26710.1};	--	GO:0005199,structural constituent of cell wall; GO:0009664,plant-type cell wall organization; GO:0003674,molecular_function; GO:0005198,structural molecule activity; GO:0008150,biological_process; GO:0009987,cellular process; GO:0016043,cellular component organization; GO:0045229,external encapsulating structure organization; GO:0071554,cell wall organization or biogenesis; GO:0071555,cell wall o…	--	--	--	--
Cluster-10556.0	75.64	85.52	81.04	189.33	194.4	191.26	547	670	573	1411	1322	1269	1.063	6.72432e-24	1.87687e-22	up	622	--	--	--	--	--	--	--	--	--	--	--
Cluster-10561.5	113.83	164.14	113.52	37.06	33.69	37.49	3431	5232	3312	1169	945	1016	-2.02667	7.3504e-34	3.24894e-32	down	2596	K17499 protein phosphatase 1G [EC:3.1.3.16] | (RefSeq) probable protein phosphatase 2C 21 (A)	--	probable protein phosphatase 2C 21 [Erigeron canadensis]	P2C21_ARATH RecName: Full=Probable protein phosphatase 2C 21; Short=AtPP2C21; EC=3.1.3.16; AltName: Full=AtPPC4;2;	A0A2J6K3I0_LACSA RecName: Full=Protein-serine/threonine phosphatase {ECO:0000256|ARBA:ARBA00013081}; EC=3.1.3.16 {ECO:0000256|ARBA:ARBA00013081};	Serine/threonine protein phosphatase	GO:0005773,vacuole; GO:0046872,metal ion binding; GO:0017018,myosin phosphatase activity; GO:0006470,protein dephosphorylation; GO:0003674,molecular_function; GO:0005488,binding; GO:0043167,ion binding; GO:0043169,cation binding; GO:0003824,catalytic activity; GO:0004721,phosphoprotein phosphatase activity; GO:0004722,protein serine/threonine phosphatase activity; GO:0016787,hydrolase activity; G…	Protein phosphatase 2C	--	--	--
Cluster-10580.0	8.71	5.29	9.76	2.98	4.97	4.43	172	112	186	62	93	81	-1.09425	0.00157528	0.00526032	down	1104	K27626 phytosulfokine receptor 2 [EC:2.7.11.1] | (RefSeq) phytosulfokine receptor 2 (A)	ko04075: Plant hormone signal transduction	hypothetical protein L1887_37624 [Cichorium endivia]	ACR4L_ARATH RecName: Full=Serine/threonine-protein kinase-like protein ACR4; EC=2.7.11.1; AltName: Full=Protein CRINKLY 4; Short=AtCR4; Flags: Precursor;	A0A2U1QDL2_ARTAN SubName: Full=Protein kinase-like domain, Concanavalin A-like lectin/glucanase domain protein {ECO:0000313|EMBL:PWA96057.1};	Serine/threonine protein kinase	GO:0009986,cell surface; GO:0030139,endocytic vesicle; GO:0016021,integral component of membrane; GO:0032585,multivesicular body membrane; GO:0005886,plasma membrane; GO:0005524,ATP binding; GO:0042803,protein homodimerization activity; GO:0106310,protein serine kinase activity; GO:0004674,protein serine/threonine kinase activity; GO:0019199,transmembrane receptor protein kinase activity; GO:0009…	Protein tyrosine and serine/threonine kinase	--	--	--
Cluster-10588.6	2.74	2.16	2.76	6.74	6.58	6.35	190	160	184	495	433	409	1.21684	4.6709e-13	6.05245e-12	up	3056	K02865 large subunit ribosomal protein L10Ae | (Kazusa) Lj0g3v0304209.1; - (A)	ko03010: Ribosome	hypothetical protein L6452_14531 [Arctium lappa]	MCMBP_ARATH RecName: Full=Mini-chromosome maintenance complex-binding protein; Short=MCM-BP; Short=MCM-binding protein; AltName: Full=Protein E2F TARGET GENE 1;	A0A2U1PUW3_ARTAN SubName: Full=Mini-chromosome maintenance complex-binding protein {ECO:0000313|EMBL:PWA89536.1};	Conserved membrane protein	GO:0009941,chloroplast envelope; GO:0042555,MCM complex; GO:0005634,nucleus; GO:0003682,chromatin binding; GO:0051301,cell division; GO:0006260,DNA replication; GO:0006261,DNA-templated DNA replication; GO:0006301,postreplication repair; GO:0007062,sister chromatid cohesion; GO:0003674,molecular_function; GO:0005488,binding; GO:0008150,biological_process; GO:0009987,cellular process; GO:0006139,n…	Mini-chromosome maintenance replisome factor	--	--	--
Cluster-10601.0	0.81	1.39	1.36	0.44	0.36	0.46	19	35	31	11	8	10	-1.64726	0.00523986	0.0152957	down	1253	--	--	--	--	--	--	--	--	--	--	--
Cluster-10603.0	284.19	277.23	270.16	77.93	80.71	82	13992	14590	12831	4059	3771	3741	-1.93765	4.22082e-148	1.81043e-145	down	2262	K03283 heat shock 70kDa protein 1/6/8 | (RefSeq) heat shock 70 kDa protein (A)	ko03040: Spliceosome; ko04141: Protein processing in endoplasmic reticulum; ko04144: Endocytosis	hypothetical protein L1887_02946 [Cichorium endivia]	HSP70_SOYBN RecName: Full=Heat shock 70 kDa protein;	A0A6S7NIF1_LACSI SubName: Full=Uncharacterized protein {ECO:0000313|EMBL:CAB4097510.1};	Molecular chaperones HSP70/HSC70, HSP70 superfamily	GO:0005737,cytoplasm; GO:0005524,ATP binding; GO:0016887,ATP hydrolysis activity; GO:0140662,ATP-dependent protein folding chaperone; GO:0031072,heat shock protein binding; GO:0051787,misfolded protein binding; GO:0044183,protein folding chaperone; GO:0051082,unfolded protein binding; GO:0034620,cellular response to unfolded protein; GO:0051085,chaperone cofactor-dependent protein refolding; GO:0…	NAD-specific glutamate dehydrogenase	--	--	--
Cluster-10608.0	3.26	3.65	4.32	1.03	2.29	1.9	39	47	50	13	26	21	-1.26789	0.00855932	0.0234514	down	799	--	--	G-type lectin S-receptor-like serine/threonine-protein kinase SD2-5 [Cynara cardunculus var. scolymus]	--	A0A118K316_CYNCS RecName: Full=Receptor-like serine/threonine-protein kinase {ECO:0000256|PIRNR:PIRNR000641}; EC=2.7.11.1 {ECO:0000256|PIRNR:PIRNR000641};	--	GO:0016021,integral component of membrane; GO:0005524,ATP binding; GO:0106310,protein serine kinase activity; GO:0004674,protein serine/threonine kinase activity; GO:0006468,protein phosphorylation; GO:0000166,nucleotide binding; GO:0003674,molecular_function; GO:0005488,binding; GO:0017076,purine nucleotide binding; GO:0030554,adenyl nucleotide binding; GO:0032553,ribonucleotide binding; GO:0032…	--	--	--	--
Cluster-10617.0	20.68	29.08	20.7	7.53	9.31	7.46	48	75	51	19	22	16	-1.70493	5.43986e-05	0.000248657	down	511	K00814 alanine transaminase [EC:2.6.1.2] | (RefSeq) alanine aminotransferase 2 (A)	ko00220: Arginine biosynthesis; ko00250: Alanine, aspartate and glutamate metabolism; ko00710: Carbon fixation by Calvin cycle; ko01100: Metabolic pathways; ko01200: Carbon metabolism; ko01210: 2-Oxocarboxylic acid metabolism; ko01230: Biosynthesis of amino acids	hypothetical protein L1987_67200 [Smallanthus sonchifolius]	ALAT1_ARATH RecName: Full=Alanine aminotransferase 1, mitochondrial {ECO:0000303|PubMed:17319845}; Short=AtAlaAT1 {ECO:0000303|PubMed:17319845}; Short=AtAlaATc {ECO:0000305}; EC=2.6.1.2 {ECO:0000269|PubMed:17319845}; AltName: Full=Alanine-2-oxoglutarate aminotransferase 4 {ECO:0000303|PubMed:12631323}; EC=2.6.1.- {ECO:0000269|PubMed:17319845}; Flags: Precursor;	A0A103YB31_CYNCS RecName: Full=Alanine transaminase {ECO:0000256|ARBA:ARBA00026106}; EC=2.6.1.2 {ECO:0000256|ARBA:ARBA00026106};	Alanine aminotransferase	GO:0005739,mitochondrion; GO:0005634,nucleus; GO:0005524,ATP binding; GO:0004021,L-alanine:2-oxoglutarate aminotransferase activity; GO:0030170,pyridoxal phosphate binding; GO:0009058,biosynthetic process; GO:0071456,cellular response to hypoxia; GO:0019481,L-alanine catabolic process, by transamination; GO:0046686,response to cadmium ion; GO:0001666,response to hypoxia; GO:0000166,nucleotide bin…	--	--	--	--
Cluster-10629.0	1.41	1.14	1.13	3.55	4.34	2.49	45	39	33	120	130	73	1.35132	9.08177e-05	0.00039806	up	1586	K21777 G2/mitotic-specific cyclin-B, other | (RefSeq) G2/mitotic-specific cyclin-2 isoform X1 (A)	--	Cyclin A/B/D/E [Cynara cardunculus var. scolymus]	CCNB1_MEDSV RecName: Full=G2/mitotic-specific cyclin-1; AltName: Full=B-like cyclin; AltName: Full=CycMs1;	A0A103Y5P5_CYNCS SubName: Full=Cyclin A/B/D/E {ECO:0000313|EMBL:KVI03007.1};	Cyclin B and related kinase-activating proteins	GO:0007049,cell cycle; GO:0051301,cell division; GO:0008150,biological_process; GO:0009987,cellular process	Cyclin, N-terminal domain	--	--	--
Cluster-10659.0	3.84	3.09	4.48	1.06	2.56	0.87	38	33	43	11	24	8	-1.51942	0.00921881	0.0250157	down	718	K09534 DnaJ homolog subfamily C member 14 | (RefSeq) uncharacterized protein LOC120013105 isoform X1 (A)	--	J domain-containing protein required for chloroplast accumulation response 1 isoform X1 [Cynara cardunculus var. scolymus]	JAC1_ARATH RecName: Full=J domain-containing protein required for chloroplast accumulation response 1;	A0A103YCI7_CYNCS SubName: Full=DnaJ domain-containing protein {ECO:0000313|EMBL:KVI06580.1};	Auxilin-like protein and related proteins containing DnaJ domain	GO:0005737,cytoplasm; GO:0043231,intracellular membrane-bounded organelle; GO:0005739,mitochondrion; GO:0031982,vesicle; GO:0030276,clathrin binding; GO:0007015,actin filament organization; GO:0071483,cellular response to blue light; GO:0009904,chloroplast accumulation movement; GO:0009903,chloroplast avoidance movement; GO:0072318,clathrin coat disassembly; GO:0072583,clathrin-dependent endocyto…	DnaJ domain	--	--	--
Cluster-10664.0	1.25	1.93	1.83	3.27	3.23	4.94	29	48	41	80	71	106	1.04325	0.00700651	0.0197425	up	1239	K18819 inositol 3-alpha-galactosyltransferase [EC:2.4.1.123] | (RefSeq) uncharacterized protein LOC111994281 (A)	ko00052: Galactose metabolism; ko01100: Metabolic pathways	uncharacterized protein LOC112512274 [Cynara cardunculus var. scolymus]	--	A0A103Y6R9_CYNCS SubName: Full=C1-like protein {ECO:0000313|EMBL:KVI03546.1};	--	--	C1 domain	--	--	--
Cluster-10679.0	51.93	62.58	54.79	375.61	418.87	461.63	236	310	242	1766	1795	1927	2.71231	1.15926e-69	1.32417e-67	up	506	--	--	Bifunctional inhibitor/plant lipid transfer protein/seed storage helical domain-containing protein [Cynara cardunculus var. scolymus]	NLTP2_PRUAR RecName: Full=Non-specific lipid-transfer protein 2; Short=LTP 2;	A0A103Y8H3_CYNCS SubName: Full=Bifunctional inhibitor/plant lipid transfer protein/seed storage helical domain-containing protein {ECO:0000313|EMBL:KVI04444.1};	--	GO:0008289,lipid binding; GO:0006869,lipid transport; GO:0003674,molecular_function; GO:0005488,binding; GO:0006810,transport; GO:0008150,biological_process; GO:0010876,lipid localization; GO:0033036,macromolecule localization; GO:0051179,localization; GO:0051234,establishment of localization; GO:0071702,organic substance transport	--	--	--	--
Cluster-10697.0	2.32	2.74	1.88	0.21	0.12	0.08	50	63	48	6	3	2	-3.98249	2.2515e-10	2.19841e-09	down	1367	K01309 ubiquitin carboxyl-terminal hydrolase MINDY-1/2 [EC:3.4.19.12] | (RefSeq) uncharacterized protein LOC103698954 isoform X1 (A)	--	hypothetical protein L2E82_05771 [Cichorium intybus]	POLX_TOBAC RecName: Full=Retrovirus-related Pol polyprotein from transposon TNT 1-94; Includes: RecName: Full=Protease; EC=3.4.23.-; Includes: RecName: Full=Reverse transcriptase; EC=2.7.7.49; Includes: RecName: Full=Endonuclease;	A0A8J6DAD7_9ROSI RecName: Full=Integrase catalytic domain-containing protein {ECO:0000259|PROSITE:PS50994};	FOG: Transposon-encoded proteins with TYA, reverse transcriptase, integrase domains in various combinations	GO:0004190,aspartic-type endopeptidase activity; GO:0004519,endonuclease activity; GO:0003676,nucleic acid binding; GO:0003964,RNA-directed DNA polymerase activity; GO:0008270,zinc ion binding; GO:0015074,DNA integration; GO:0006508,proteolysis; GO:0003674,molecular_function; GO:0003824,catalytic activity; GO:0004175,endopeptidase activity; GO:0008233,peptidase activity; GO:0016787,hydrolase acti…	Integrase core domain	--	--	--
Cluster-10718.0	1.18	0.38	0.8	9.9	6.73	8.6	29	10	19	257	157	196	3.27659	4.37252e-15	6.83521e-14	up	1295	K04802 proliferating cell nuclear antigen | (RefSeq) proliferating cell nuclear antigen-like (A)	ko03030: DNA replication; ko03410: Base excision repair; ko03420: Nucleotide excision repair; ko03430: Mismatch repair	hypothetical protein L6452_14411 [Arctium lappa]	PCNA1_DAUCA RecName: Full=Proliferating cell nuclear antigen; Short=PCNA; AltName: Full=Cyclin;	A0A5N6LU95_9ASTR RecName: Full=Proliferating cell nuclear antigen {ECO:0000256|RuleBase:RU000641};	DNA polymerase delta processivity factor (proliferating cell nuclear antigen)	GO:0005634,nucleus; GO:0003677,DNA binding; GO:0030337,DNA polymerase processivity factor activity; GO:0006260,DNA replication; GO:0070207,protein homotrimerization; GO:0006275,regulation of DNA replication; GO:0003674,molecular_function; GO:0003676,nucleic acid binding; GO:0005488,binding; GO:0097159,organic cyclic compound binding; GO:1901363,heterocyclic compound binding; GO:0008047,enzyme act…	Proliferating cell nuclear antigen, C-terminal domain	--	--	--
Cluster-10722.0	3.32	3.6	4.37	0.11	0.6	0.25	29	34	37	1	5	2	-3.74059	1.81793e-06	1.06876e-05	down	672	--	--	--	--	--	--	--	--	--	--	--
Cluster-10723.1	53.15	53.09	52.94	20.35	27.64	21.81	1759	1880	1691	712	868	669	-1.34325	7.98395e-26	2.46226e-24	down	1629	K17500 integrin-linked kinase-associated serine/threonine phosphatase 2C [EC:3.1.3.16] | (RefSeq) WAT1-related protein At3g18200 isoform X1 (A)	--	hypothetical protein L6452_17685 [Arctium lappa]	WTR41_ARATH RecName: Full=WAT1-related protein At5g40230;	A0A2J6K148_LACSA RecName: Full=WAT1-related protein {ECO:0000256|RuleBase:RU363077};	--	GO:0016021,integral component of membrane; GO:0005886,plasma membrane; GO:0022857,transmembrane transporter activity; GO:0003674,molecular_function; GO:0005215,transporter activity; GO:0005575,cellular_component; GO:0016020,membrane; GO:0031224,intrinsic component of membrane; GO:0110165,cellular anatomical entity; GO:0071944,cell periphery	EamA-like transporter family	--	--	--
Cluster-10723.2	13.68	18.18	14.48	5.26	4.03	4.47	448	637	458	182	125	135	-1.90379	8.15898e-21	1.89587e-19	down	1616	K17500 integrin-linked kinase-associated serine/threonine phosphatase 2C [EC:3.1.3.16] | (RefSeq) WAT1-related protein At3g18200 isoform X1 (A)	--	Drug/metabolite transporter [Cynara cardunculus var. scolymus]	WTR18_ARATH RecName: Full=WAT1-related protein At3g28050;	A0A103XSH9_CYNCS SubName: Full=Drug/metabolite transporter {ECO:0000313|EMBL:KVH96065.1};	--	GO:0016021,integral component of membrane; GO:0005886,plasma membrane; GO:0022857,transmembrane transporter activity; GO:0003674,molecular_function; GO:0005215,transporter activity; GO:0005575,cellular_component; GO:0016020,membrane; GO:0031224,intrinsic component of membrane; GO:0110165,cellular anatomical entity; GO:0071944,cell periphery	EamA-like transporter family	--	--	--
Cluster-10728.0	13.06	15.5	7.85	6.2	2.88	3.95	29	38	17	14	6	8	-1.68796	0.009039	0.0245996	down	407	--	--	--	--	--	--	--	--	--	--	--
Cluster-10746.0	229.86	313.79	222.95	48.01	42.75	47.77	9160	13381	8572	2023	1617	1764	-2.61668	3.83949e-63	3.87964e-61	down	1964	--	--	putative protein TPRXL [Cynara cardunculus var. scolymus]	--	A0A103XN37_CYNCS SubName: Full=Uncharacterized protein {ECO:0000313|EMBL:KVH93758.1};	--	--	Glycogen synthase kinase-3 binding	--	--	--
Cluster-10749.1	0.66	0.8	2.17	3.26	4.44	3.07	20	26	64	105	128	86	1.41617	0.00495328	0.0145714	up	1527	K16296 serine carboxypeptidase-like clade I [EC:3.4.16.-] | (RefSeq) serine carboxypeptidase-like 17 (A)	--	hypothetical protein L6452_30471 [Arctium lappa]	SCP16_ARATH RecName: Full=Serine carboxypeptidase-like 16; EC=3.4.16.-; Flags: Precursor;	A0A2U1LS72_ARTAN SubName: Full=Peptidase S10, serine carboxypeptidase, Alpha/Beta hydrolase fold protein {ECO:0000313|EMBL:PWA51841.1};	Serine carboxypeptidases (lysosomal cathepsin A)	GO:0005576,extracellular region; GO:0016747,acyltransferase activity, transferring groups other than amino-acyl groups; GO:0004185,serine-type carboxypeptidase activity; GO:0006508,proteolysis; GO:0019748,secondary metabolic process; GO:0003674,molecular_function; GO:0003824,catalytic activity; GO:0016740,transferase activity; GO:0016746,acyltransferase activity; GO:0004180,carboxypeptidase activ…	Serine carboxypeptidase	--	--	--
Cluster-10774.0	0.64	0.5	0.67	6.37	4.61	5.91	24	20	24	251	163	204	3.07714	6.2425e-22	1.55024e-20	up	1792	K26548 MFS transporter, POT/PTR family, nitrate transporter | (RefSeq) protein NRT1/ PTR FAMILY 4.5-like (A)	--	hypothetical protein L6452_06573 [Arctium lappa]	PTR12_ARATH RecName: Full=Protein NRT1/ PTR FAMILY 4.5; Short=AtNPF4.5; AltName: Full=Protein ABA-IMPORTING TRANSPORTER 2;	A0A103YCK2_CYNCS SubName: Full=Major facilitator superfamily domain, general substrate transporter {ECO:0000313|EMBL:KVI06619.1};	H+/oligopeptide symporter	GO:0016021,integral component of membrane; GO:0022857,transmembrane transporter activity; GO:0003674,molecular_function; GO:0005215,transporter activity; GO:0005575,cellular_component; GO:0016020,membrane; GO:0031224,intrinsic component of membrane; GO:0110165,cellular anatomical entity	POT family	--	--	--
Cluster-10775.0	0.63	0.65	0.36	3.07	1.33	2.27	9	10	5	46	18	30	1.86315	0.00492055	0.0144893	up	889	--	--	hypothetical protein L1887_19708 [Cichorium endivia]	--	A0A103XT46_CYNCS SubName: Full=Uncharacterized protein {ECO:0000313|EMBL:KVH96423.1};	--	GO:0016021,integral component of membrane; GO:0005575,cellular_component; GO:0016020,membrane; GO:0031224,intrinsic component of membrane; GO:0110165,cellular anatomical entity	--	--	--	--
Cluster-10782.0	1.26	1.56	4.34	0.27	1.22	0.19	73	96	234	16	66	10	-2.25855	0.00186992	0.00613218	down	2630	K26403 cytosolic iron-sulfur assembly component 2 | (RefSeq) protein AE7-like 1 (A)	--	hypothetical protein POTOM_021273 [Populus tomentosa]	AEL1_ARATH RecName: Full=Protein AE7-like 1 {ECO:0000303|PubMed:23104832}; AltName: Full=MIP18 family protein At3g50845 {ECO:0000305};	A0A6A4MP07_9ERIC SubName: Full=Uncharacterized protein {ECO:0000313|EMBL:KAE9466978.1}; Flags: Fragment;	Uncharacterized conserved protein	GO:0016226,iron-sulfur cluster assembly; GO:0106035,protein maturation by [4Fe-4S] cluster transfer; GO:0006790,sulfur compound metabolic process; GO:0008150,biological_process; GO:0008152,metabolic process; GO:0009987,cellular process; GO:0016043,cellular component organization; GO:0022607,cellular component assembly; GO:0031163,metallo-sulfur cluster assembly; GO:0044085,cellular component biog…	--	--	--	--
Cluster-10782.1	1.41	1.88	2.97	0.39	0.56	0.31	93	134	191	27	35	18	-2.50056	2.48308e-09	2.14899e-08	down	2947	K26403 cytosolic iron-sulfur assembly component 2 | (RefSeq) protein AE7-like 1 (A)	--	unnamed protein product [Linum tenue]	AEL1_ARATH RecName: Full=Protein AE7-like 1 {ECO:0000303|PubMed:23104832}; AltName: Full=MIP18 family protein At3g50845 {ECO:0000305};	A0A124SH97_CYNCS SubName: Full=Uncharacterized protein {ECO:0000313|EMBL:KVI08836.1};	Uncharacterized conserved protein	GO:0016226,iron-sulfur cluster assembly; GO:0106035,protein maturation by [4Fe-4S] cluster transfer; GO:0006790,sulfur compound metabolic process; GO:0008150,biological_process; GO:0008152,metabolic process; GO:0009987,cellular process; GO:0016043,cellular component organization; GO:0022607,cellular component assembly; GO:0031163,metallo-sulfur cluster assembly; GO:0044085,cellular component biog…	--	--	--	--
Cluster-10782.2	744.24	1171.2	705.3	289.73	284.21	294.04	6317	10669	5839	2546	2285	2278	-1.7689	2.74357e-20	6.17706e-19	down	1388	K26403 cytosolic iron-sulfur assembly component 2 | (RefSeq) protein AE7-like 1 (A)	--	protein AE7-like 1 [Cynara cardunculus var. scolymus]	AEL1_ARATH RecName: Full=Protein AE7-like 1 {ECO:0000303|PubMed:23104832}; AltName: Full=MIP18 family protein At3g50845 {ECO:0000305};	A0A2J6LYU6_LACSA RecName: Full=FeS_assembly_P domain-containing protein {ECO:0000259|Pfam:PF01883};	Uncharacterized conserved protein	GO:0016226,iron-sulfur cluster assembly; GO:0106035,protein maturation by [4Fe-4S] cluster transfer; GO:0006790,sulfur compound metabolic process; GO:0008150,biological_process; GO:0008152,metabolic process; GO:0009987,cellular process; GO:0016043,cellular component organization; GO:0022607,cellular component assembly; GO:0031163,metallo-sulfur cluster assembly; GO:0044085,cellular component biog…	Iron-sulfur cluster assembly protein	--	--	--
Cluster-10786.0	100.82	128.26	107.11	44.9	40.08	46.66	1153	1579	1185	539	434	493	-1.51114	3.04424e-23	8.18711e-22	down	778	K03627 putative transcription factor | (RefSeq) multiprotein-bridging factor 1c (A)	--	hypothetical protein L6452_26562 [Arctium lappa]	MBF1C_ARATH RecName: Full=Multiprotein-bridging factor 1c;	A0A2J6KAQ3_LACSA RecName: Full=HTH cro/C1-type domain-containing protein {ECO:0000259|PROSITE:PS50943};	Transcription factor MBF1	GO:0005737,cytoplasm; GO:0005730,nucleolus; GO:0005634,nucleus; GO:0003677,DNA binding; GO:0003700,DNA-binding transcription factor activity; GO:0003713,transcription coactivator activity; GO:0071456,cellular response to hypoxia; GO:0009873,ethylene-activated signaling pathway; GO:0045893,positive regulation of DNA-templated transcription; GO:0009737,response to abscisic acid; GO:0009408,response…	Multiprotein bridging factor 1	MBF1	TR	MBF1
Cluster-10794.0	2.2	2.35	1.49	0.83	1.26	0.56	55	63	36	22	30	13	-1.34854	0.00508044	0.0148882	down	1312	K04457 protein phosphatase 1A [EC:3.1.3.16] | (RefSeq) protein phosphatase 2C 57 isoform X1 (A)	--	protein phosphatase 2C 57 [Cynara cardunculus var. scolymus]	P2C57_ARATH RecName: Full=Protein phosphatase 2C 57 {ECO:0000303|PubMed:19021904}; Short=AtPP2C57 {ECO:0000303|PubMed:19021904}; EC=3.1.3.16 {ECO:0000269|PubMed:20126264}; AltName: Full=Protein phosphatase 2C PPH1 {ECO:0000303|PubMed:15130549}; Short=PP2C PPH1 {ECO:0000303|PubMed:15130549}; AltName: Full=Thylakoid-associated phosphatase of 38 kDa {ECO:0000303|PubMed:20126264};	A0A2J6K0C1_LACSA RecName: Full=Protein-serine/threonine phosphatase {ECO:0000256|ARBA:ARBA00013081}; EC=3.1.3.16 {ECO:0000256|ARBA:ARBA00013081};	Serine/threonine protein phosphatase	GO:0009507,chloroplast; GO:0009570,chloroplast stroma; GO:0005737,cytoplasm; GO:0016021,integral component of membrane; GO:0005730,nucleolus; GO:0005634,nucleus; GO:0009579,thylakoid; GO:0000287,magnesium ion binding; GO:0030145,manganese ion binding; GO:0017018,myosin phosphatase activity; GO:0016791,phosphatase activity; GO:0016311,dephosphorylation; GO:0009767,photosynthetic electron transport…	Protein phosphatase 2C	--	--	--
Cluster-108.0	1.04	1.73	2	0.37	0.73	0.41	19	35	37	7	13	8	-1.79526	0.00410731	0.0123587	down	1161	--	--	hypothetical protein F3Y22_tig00111095pilonHSYRG00972 [Hibiscus syriacus]	--	A0A6A2Z1R8_HIBSY RecName: Full=ULP_PROTEASE domain-containing protein {ECO:0000259|Pfam:PF02902};	--	GO:0008234,cysteine-type peptidase activity; GO:0006508,proteolysis; GO:0003674,molecular_function; GO:0003824,catalytic activity; GO:0008233,peptidase activity; GO:0016787,hydrolase activity; GO:0140096,catalytic activity, acting on a protein; GO:0006807,nitrogen compound metabolic process; GO:0008150,biological_process; GO:0008152,metabolic process; GO:0019538,protein metabolic process; GO:0043…	--	--	--	--
Cluster-1080.0	3.16	5.85	5.74	0.65	1.06	0.88	46	80	103	25	31	24	-1.6193	0.000307	0.00120842	down	1763	--	--	--	--	--	--	--	--	--	--	--
Cluster-10801.0	0.51	0.6	0.24	1.57	1.41	1.39	11	14	5	36	29	28	1.5377	0.00951897	0.0257087	up	1182	K00860 adenylylsulfate kinase [EC:2.7.1.25] | (RefSeq) uncharacterized protein LOC127150345 isoform X1 (A)	ko00230: Purine metabolism; ko00920: Sulfur metabolism; ko01100: Metabolic pathways	protein BIG GRAIN 1-like B [Cynara cardunculus var. scolymus]	BIG1B_ARATH RecName: Full=Protein BIG GRAIN 1-like B {ECO:0000305};	A0A118K711_CYNCS SubName: Full=Uncharacterized protein {ECO:0000313|EMBL:KVI11520.1};	--	GO:0005886,plasma membrane; GO:0060918,auxin transport; GO:0009734,auxin-activated signaling pathway; GO:0010929,positive regulation of auxin mediated signaling pathway; GO:0006810,transport; GO:0008150,biological_process; GO:0009914,hormone transport; GO:0010817,regulation of hormone levels; GO:0051179,localization; GO:0051234,establishment of localization; GO:0065007,biological regulation; GO:0…	--	--	--	--
Cluster-10804.0	0.43	0.36	0.3	4.54	2.97	4.7	24	21	16	266	156	241	3.3444	9.14329e-21	2.1164e-19	up	2502	K15920 xylan 1,4-beta-xylosidase [EC:3.2.1.37] | (RefSeq) probable beta-D-xylosidase 5 (A)	ko00520: Amino sugar and nucleotide sugar metabolism; ko01100: Metabolic pathways	probable beta-D-xylosidase 7 [Cynara cardunculus var. scolymus]	BXL7_ARATH RecName: Full=Probable beta-D-xylosidase 7; Short=AtBXL7; EC=3.2.1.-; Flags: Precursor;	A0A6S7LJ61_LACSI RecName: Full=Fn3_like domain-containing protein {ECO:0000259|SMART:SM01217};	--	GO:0048046,apoplast; GO:0009507,chloroplast; GO:0005739,mitochondrion; GO:0009505,plant-type cell wall; GO:0009506,plasmodesma; GO:0046556,alpha-L-arabinofuranosidase activity; GO:0009044,xylan 1,4-beta-xylosidase activity; GO:0031222,arabinan catabolic process; GO:0045493,xylan catabolic process; GO:0003674,molecular_function; GO:0003824,catalytic activity; GO:0004553,hydrolase activity, hydroly…	Glycosyl hydrolase family 3 C-terminal domain	--	--	--
Cluster-10805.0	44.28	48.83	59.81	9.34	13.82	7.98	582	690	760	129	172	97	-2.46055	2.66756e-27	8.76709e-26	down	845	K25786 bZIP transcription factor 1/2/11/44/53 | (RefSeq) bZIP transcription factor 11 (A)	--	hypothetical protein L2E82_28026 [Cichorium intybus]	BZP53_ARATH RecName: Full=bZIP transcription factor 53 {ECO:0000303|PubMed:11906833}; Short=AtbZIP53 {ECO:0000303|PubMed:11906833};	A0A2U1N7Q4_ARTAN SubName: Full=Basic-leucine zipper domain-containing protein {ECO:0000313|EMBL:PWA69512.1};	--	GO:0005634,nucleus; GO:0003700,DNA-binding transcription factor activity; GO:0045735,nutrient reservoir activity; GO:0046982,protein heterodimerization activity; GO:0043565,sequence-specific DNA binding; GO:0000976,transcription cis-regulatory region binding; GO:0009267,cellular response to starvation; GO:0006971,hypotonic response; GO:2000693,positive regulation of seed maturation; GO:0045893,po…	bZIP transcription factor	bZIP	TF	bZIP
Cluster-10817.0	5.78	9.47	23.24	0.52	2.44	0.2	95	167	369	9	38	3	-3.78898	8.42488e-07	5.23256e-06	down	974	--	--	Protein of unknown function DUF616 [Cynara cardunculus var. scolymus]	MUC70_ARATH RecName: Full=Probable hexosyltransferase MUCI70 {ECO:0000305}; EC=2.4.1.- {ECO:0000269|PubMed:30228108}; AltName: Full=Protein MUCILAGE-RELATED 70 {ECO:0000303|PubMed:30228108};	A0A118JX54_CYNCS SubName: Full=Uncharacterized protein {ECO:0000313|EMBL:KVH96997.1};	--	GO:0005794,Golgi apparatus; GO:0000139,Golgi membrane; GO:0016021,integral component of membrane; GO:0016757,glycosyltransferase activity; GO:0080001,mucilage extrusion from seed coat; GO:0048358,mucilage pectin biosynthetic process; GO:0010246,rhamnogalacturonan I biosynthetic process; GO:0045491,xylan metabolic process; GO:0003674,molecular_function; GO:0003824,catalytic activity; GO:0016740,tr…	--	--	--	--
Cluster-10823.0	4.73	6.24	4.52	16.19	14.32	18.1	116	164	107	419	333	411	1.49882	2.48193e-11	2.69025e-10	up	1292	K15601 [histone H3]-dimethyl-L-lysine9 demethylase [EC:1.14.11.65] | (RefSeq) lysine-specific demethylase JMJ25-like (A)	--	hypothetical protein L2E82_44204 [Cichorium intybus]	ZHD9_ARATH RecName: Full=Zinc-finger homeodomain protein 9; Short=AtZHD9; AltName: Full=Homeobox protein 34; Short=AtHB-34;	A0A6S7MLP4_LACSI RecName: Full=ZF-HD dimerization-type domain-containing protein {ECO:0000259|PROSITE:PS51523};	--	GO:0005634,nucleus; GO:0003677,DNA binding; GO:0003700,DNA-binding transcription factor activity; GO:0046872,metal ion binding; GO:0042803,protein homodimerization activity; GO:0000976,transcription cis-regulatory region binding; GO:0019760,glucosinolate metabolic process; GO:0006355,regulation of DNA-templated transcription; GO:0003674,molecular_function; GO:0003676,nucleic acid binding; GO:0005…	ZF-HD protein dimerisation region	zf-HD	TF	zf-HD
Cluster-10842.7	1.94	2.27	2.48	4.02	6.7	4.37	73	91	90	160	240	153	1.02367	0.000339344	0.00132224	up	1815	K17302 coatomer subunit beta' | (RefSeq) probable serine/threonine-protein kinase PkwA isoform X1 (A)	--	hypothetical protein L6452_33749 [Arctium lappa]	EXEC2_ARATH RecName: Full=Protein EXECUTER 2, chloroplastic {ECO:0000305}; Short=AtEX2 {ECO:0000303|PubMed:17540731}; Flags: Precursor;	A0A118JYJ6_CYNCS SubName: Full=Uncharacterized protein {ECO:0000313|EMBL:KVH98201.1};	--	GO:0009507,chloroplast; GO:0042651,thylakoid membrane; GO:0000304,response to singlet oxygen; GO:0010343,singlet oxygen-mediated programmed cell death; GO:0000302,response to reactive oxygen species; GO:0006950,response to stress; GO:0006979,response to oxidative stress; GO:0008150,biological_process; GO:0010035,response to inorganic substance; GO:0042221,response to chemical; GO:0050896,response…	--	--	--	--
Cluster-10848.0	1.34	1.22	1.08	4.55	3.41	5.2	103	100	80	372	249	370	1.71482	2.96181e-11	3.18695e-10	up	3362	K08286 protein-serine/threonine kinase [EC:2.7.11.-] | (RefSeq) receptor-like protein kinase 5 (A)	--	receptor-like protein kinase HSL1 [Cynara cardunculus var. scolymus]	HSL1_ARATH RecName: Full=Receptor-like protein kinase HSL1; EC=2.7.11.1; AltName: Full=Protein HAESA-LIKE1; Flags: Precursor;	A0A103XEY8_CYNCS SubName: Full=Leucine-rich repeat-containing protein {ECO:0000313|EMBL:KVH89518.1};	--	GO:0016021,integral component of membrane; GO:0005886,plasma membrane; GO:0005524,ATP binding; GO:0106310,protein serine kinase activity; GO:0004674,protein serine/threonine kinase activity; GO:0006468,protein phosphorylation; GO:0000166,nucleotide binding; GO:0003674,molecular_function; GO:0005488,binding; GO:0017076,purine nucleotide binding; GO:0030554,adenyl nucleotide binding; GO:0032553,rib…	Protein kinase domain	--	--	--
Cluster-1086.0	2.93	0.96	1.98	0	0.2	0	63	22	41	0	4	0	-5.09649	3.405e-06	1.9158e-05	down	1172	--	--	hypothetical protein CTI12_AA438870 [Artemisia annua]	--	A0A2U1LYP0_ARTAN RecName: Full=zf-RVT domain-containing protein {ECO:0000259|Pfam:PF13966};	--	--	--	--	--	--
Cluster-10868.0	5.32	5.78	4.45	1.48	2.12	1.52	538	554	423	153	207	126	-1.74106	1.40013e-15	2.27095e-14	down	4794	K08711 ATP-binding cassette, subfamily G (WHITE), member 2, PDR | (RefSeq) pleiotropic drug resistance protein 2-like isoform X1 (A)	ko02010: ABC transporters	hypothetical protein L6452_11650 [Arctium lappa]	PDR2_NICPL RecName: Full=Pleiotropic drug resistance protein 2; AltName: Full=NpPDR2;	A0A103YI90_CYNCS SubName: Full=AAA+ ATPase domain-containing protein {ECO:0000313|EMBL:KVI09596.1};	Pleiotropic drug resistance proteins (PDR1-15), ABC superfamily	GO:0016021,integral component of membrane; GO:0140359,ABC-type transporter activity; GO:0005524,ATP binding; GO:0003674,molecular_function; GO:0005215,transporter activity; GO:0015399,primary active transmembrane transporter activity; GO:0022804,active transmembrane transporter activity; GO:0022857,transmembrane transporter activity; GO:0042626,ATPase-coupled transmembrane transporter activity; G…	ABC-2 type transporter	--	--	--
Cluster-10875.0	2.1	1.13	1.97	0.65	0.46	0.96	73	42	66	24	15	31	-1.46768	0.0030686	0.00955966	down	1693	K15400 omega-hydroxypalmitate O-feruloyl transferase [EC:2.3.1.188] | (RefSeq) omega-hydroxypalmitate O-feruloyl transferase-like (A)	ko00073: Cutin, suberine and wax biosynthesis	hypothetical protein L2E82_38752 [Cichorium intybus]	CFAT_PETHY RecName: Full=Coniferyl alcohol acyltransferase {ECO:0000303|PubMed:17241449}; Short=PhCFAT {ECO:0000303|PubMed:17241449}; EC=2.3.1.- {ECO:0000269|PubMed:17241449}; AltName: Full=(E)-cinnamyl alcohol acyltransferase {ECO:0000303|PubMed:17241449}; EC=2.3.1.224 {ECO:0000269|PubMed:17241449}; AltName: Full=(E)-sinapoyl alcohol acyltransferase {ECO:0000303|PubMed:17241449}; EC=2.3.1.- {ECO…	A0A6S7NY87_LACSI SubName: Full=Uncharacterized protein {ECO:0000313|EMBL:CAB4105685.1};	--	GO:0102387,2-phenylethanol acetyltransferase activity; GO:0102720,acetyl-coenzyme A:acetyl alcohol acetyltransferase activity; GO:0034318,alcohol O-acyltransferase activity; GO:0007623,circadian rhythm; GO:0010597,green leaf volatile biosynthetic process; GO:0009699,phenylpropanoid biosynthetic process; GO:0009723,response to ethylene; GO:0003674,molecular_function; GO:0003824,catalytic activity;…	Transferase family	--	--	--
Cluster-10885.0	58.65	28.96	53.18	23.94	30.32	22.91	723	384	634	310	354	261	-1.02868	0.000167017	0.0006925	down	813	--	--	VQ motif-containing protein 22-like [Cynara cardunculus var. scolymus]	--	A0A2J6K794_LACSA RecName: Full=VQ domain-containing protein {ECO:0000259|Pfam:PF05678};	--	--	VQ motif	--	--	--
Cluster-10892.0	0.39	0.37	0.31	3.49	2.52	3.13	13	13	10	122	79	96	2.94081	1.22739e-12	1.52103e-11	up	1628	K25870 zinc finger protein IDD3/4/5/6/7/8/9/10/11/12/13 | (RefSeq) zinc finger protein MAGPIE-like (A)	--	zinc finger protein MAGPIE-like [Cynara cardunculus var. scolymus]	IDD3_ARATH RecName: Full=Zinc finger protein MAGPIE {ECO:0000303|PubMed:17785527}; AltName: Full=Protein POLLEN SPECIFIC GENE 3 {ECO:0000305}; AltName: Full=Protein indeterminate-domain 3 {ECO:0000303|PubMed:16784536}; Short=AtIDD3 {ECO:0000303|PubMed:24821766};	A0A103XTN7_CYNCS SubName: Full=Zinc finger, C2H2 {ECO:0000313|EMBL:KVH96710.1};	FOG: Zn-finger	GO:0005634,nucleus; GO:0003700,DNA-binding transcription factor activity; GO:0046872,metal ion binding; GO:0043565,sequence-specific DNA binding; GO:0000976,transcription cis-regulatory region binding; GO:0008356,asymmetric cell division; GO:0009740,gibberellic acid mediated signaling pathway; GO:0009939,positive regulation of gibberellic acid mediated signaling pathway; GO:0045893,positive regul…	Zinc finger, C2H2 type	C2H2	TF	C2H2
Cluster-109.0	5.84	8.8	7.55	0	0	0	84	136	105	0	0	0	-9.29447	7.35382e-14	1.02936e-12	down	894	K16297 serine carboxypeptidase-like clade II [EC:3.4.16.-] | (RefSeq) LOW QUALITY PROTEIN: serine carboxypeptidase-like 27 (A)	--	tetraspanin-8 [Lactuca sativa]	TET8_ARATH RecName: Full=Tetraspanin-8;	A0A6S7N7F0_LACSI SubName: Full=Uncharacterized protein {ECO:0000313|EMBL:CAB4093469.1};	--	GO:0005794,Golgi apparatus; GO:0016021,integral component of membrane; GO:0005886,plasma membrane; GO:0009506,plasmodesma; GO:0005773,vacuole; GO:0009734,auxin-activated signaling pathway; GO:0050829,defense response to Gram-negative bacterium; GO:0007154,cell communication; GO:0007165,signal transduction; GO:0008150,biological_process; GO:0009719,response to endogenous stimulus; GO:0009725,respo…	Tetraspanin family	--	--	--
Cluster-10913.0	4.91	3.19	4.79	13.46	15.57	11.79	37	26	35	106	111	82	1.49752	8.95919e-06	4.70632e-05	up	625	--	--	hypothetical protein Ccrd_018689 [Cynara cardunculus var. scolymus]	--	A0A118K1L1_CYNCS SubName: Full=Uncharacterized protein {ECO:0000313|EMBL:KVI03018.1};	--	--	--	--	--	--
Cluster-10930.0	0.96	0.59	0.99	2.12	2.17	1.65	38	25	38	89	82	61	1.0816	0.00348182	0.0107026	up	1891	K14724 solute carrier family 9 (sodium/hydrogen exchanger), member 8 | (RefSeq) sodium/hydrogen exchanger 1 isoform X1 (A)	--	hypothetical protein L6452_28783 [Arctium lappa]	NHX4_ARATH RecName: Full=Sodium/hydrogen exchanger 4; AltName: Full=Na(+)/H(+) exchanger 4; Short=NHE-4;	A0A2J6JRV0_LACSA RecName: Full=Sodium/hydrogen exchanger {ECO:0000256|RuleBase:RU003722};	Sodium/hydrogen exchanger protein	GO:0016021,integral component of membrane; GO:0005886,plasma membrane; GO:0005774,vacuolar membrane; GO:0015386,potassium:proton antiporter activity; GO:0015081,sodium ion transmembrane transporter activity; GO:0015385,sodium:proton antiporter activity; GO:0055075,potassium ion homeostasis; GO:0071805,potassium ion transmembrane transport; GO:0051453,regulation of intracellular pH; GO:0098719,sod…	Sodium/hydrogen exchanger family	--	--	--
Cluster-10934.0	28.15	39.78	27.36	10.76	9.16	10.42	208	318	196	83	64	71	-1.81978	6.19743e-12	7.16668e-11	down	619	--	--	--	--	--	--	--	--	--	--	--
Cluster-10946.0	4.26	3.71	3.32	42.21	55.9	40.73	94	88	71	983	1169	832	3.4582	2.31548e-73	2.94943e-71	up	1204	K05953 nicotianamine synthase [EC:2.5.1.43] | (RefSeq) nicotianamine synthase-like (A)	ko00270: Cysteine and methionine metabolism; ko00999: Biosynthesis of various plant secondary metabolites; ko01100: Metabolic pathways; ko01110: Biosynthesis of secondary metabolites	hypothetical protein L6452_27570 [Arctium lappa]	NAS_SOLLC RecName: Full=Nicotianamine synthase; EC=2.5.1.43; AltName: Full=Chloronerva; AltName: Full=S-adenosyl-L-methionine:S-adenosyl-L-methionine:S-adenosyl-methionine 3-amino-3-carboxypropyltransferase;	A0A103XB74_CYNCS RecName: Full=Nicotianamine synthase {ECO:0000256|RuleBase:RU368095}; EC=2.5.1.43 {ECO:0000256|RuleBase:RU368095};	--	GO:0030410,nicotianamine synthase activity; GO:0030418,nicotianamine biosynthetic process; GO:0003674,molecular_function; GO:0003824,catalytic activity; GO:0016740,transferase activity; GO:0016765,transferase activity, transferring alkyl or aryl (other than methyl) groups; GO:0006082,organic acid metabolic process; GO:0006576,cellular biogenic amine metabolic process; GO:0006807,nitrogen compound…	Nicotianamine synthase protein	--	--	--
Cluster-10976.0	1.75	1.64	1.82	3.6	4.23	3.92	83	83	83	180	190	172	1.02271	2.94171e-06	1.67554e-05	up	2186	K04424 sterile alpha motif and leucine zipper containing kinase AZK [EC:2.7.11.25] | (RefSeq) serine/threonine-protein kinase EDR1 (A)	--	hypothetical protein L6452_01956 [Arctium lappa]	STY8_ARATH RecName: Full=Serine/threonine-protein kinase STY8 {ECO:0000305}; EC=2.7.11.1 {ECO:0000269|PubMed:17090544}; AltName: Full=Serine/threonine/tyrosine-protein kinase 8 {ECO:0000303|PubMed:16429265};	A0A251TNK3_HELAN RecName: Full=Protein kinase domain-containing protein {ECO:0000259|PROSITE:PS50011};	Tyrosine kinase specific for activated (GTP-bound) p21cdc42Hs	GO:0005829,cytosol; GO:0005524,ATP binding; GO:0106310,protein serine kinase activity; GO:0004674,protein serine/threonine kinase activity; GO:0004712,protein serine/threonine/tyrosine kinase activity; GO:0009658,chloroplast organization; GO:0006468,protein phosphorylation; GO:0000166,nucleotide binding; GO:0003674,molecular_function; GO:0005488,binding; GO:0017076,purine nucleotide binding; GO:0…	Protein tyrosine and serine/threonine kinase	--	--	--
Cluster-10978.0	1.91	2.34	2.56	5.61	8.03	5.54	82	107	103	254	324	220	1.34929	1.969e-08	1.5251e-07	up	2028	K06636 structural maintenance of chromosome 1 | (RefSeq) uncharacterized protein LOC112290944 isoform X1 (A)	--	protein GRAVITROPIC IN THE LIGHT 1 [Cynara cardunculus var. scolymus]	GIL1_ARATH RecName: Full=Protein GRAVITROPIC IN THE LIGHT 1 {ECO:0000303|PubMed:16640600};	A0A103XNS8_CYNCS RecName: Full=DUF641 domain-containing protein {ECO:0000259|Pfam:PF04859};	--	GO:0009959,negative gravitropism; GO:0009639,response to red or far red light; GO:0008150,biological_process; GO:0009605,response to external stimulus; GO:0009606,tropism; GO:0009628,response to abiotic stimulus; GO:0009629,response to gravity; GO:0009630,gravitropism; GO:0050896,response to stimulus; GO:0009314,response to radiation; GO:0009416,response to light stimulus	Plant protein of unknown function (DUF641)	--	--	--
Cluster-10981.0	2.13	1.89	2.2	0.41	0.53	0.57	64	61	64	13	15	16	-2.19916	1.33924e-07	9.30492e-07	down	1510	K03283 heat shock 70kDa protein 1/6/8 | (RefSeq) heat shock cognate 70 kDa protein (A)	ko03040: Spliceosome; ko04141: Protein processing in endoplasmic reticulum; ko04144: Endocytosis	uncharacterized protein LOC110866628 [Helianthus annuus]	--	A0A5N6PPU5_9ASTR RecName: Full=Reverse transcriptase domain-containing protein {ECO:0000259|PROSITE:PS50878};	--	--	--	--	--	--
Cluster-10991.0	1.96	2.62	1.28	8.39	3.77	6.96	11	16	7	49	20	36	1.53007	0.0136177	0.0349848	up	549	K12385 Niemann-Pick C1 protein | (RefSeq) uncharacterized protein LOC110776382 (A)	--	hypothetical protein KSS87_014435 [Heliosperma pusillum]	--	M1AM80_SOLTU SubName: Full=Hedgehog receptor {ECO:0000313|EnsemblPlants:PGSC0003DMT400025860};	Cholesterol transport protein (Niemann-Pick C disease protein)	GO:0016021,integral component of membrane; GO:0005575,cellular_component; GO:0016020,membrane; GO:0031224,intrinsic component of membrane; GO:0110165,cellular anatomical entity	--	--	--	--
Cluster-10993.0	0.69	0.78	0.79	2.91	2.9	1.74	9	11	10	40	36	21	1.5761	0.00494202	0.0145434	up	843	--	--	hypothetical protein L6452_05733 [Arctium lappa]	SGO2_ARATH RecName: Full=SHUGOSHIN 2 {ECO:0000303|PubMed:23884434}; Short=AtSGO2 {ECO:0000303|PubMed:23884434};	A0A103YD26_CYNCS SubName: Full=Shugoshin, C-terminal {ECO:0000313|EMBL:KVI06865.1};	--	GO:0000775,chromosome, centromeric region; GO:0005634,nucleus; GO:0034090,maintenance of meiotic sister chromatid cohesion; GO:0000003,reproduction; GO:0000280,nuclear division; GO:0000819,sister chromatid segregation; GO:0006996,organelle organization; GO:0007049,cell cycle; GO:0007059,chromosome segregation; GO:0007062,sister chromatid cohesion; GO:0007135,meiosis II; GO:0008150,biological_proc…	Apg6 coiled-coil region	--	--	--
Cluster-10995.0	2.35	3.17	3.24	0.61	0.53	0.39	86	124	114	23	18	13	-2.69418	4.48527e-13	5.82448e-12	down	1766	K20855 beta-1,3-galactosyltransferase 1/2/3/4/5/7/8 [EC:2.4.1.-] | (RefSeq) uncharacterized protein LOC104244918 (A)	--	uncharacterized protein LOC112090450 [Morus notabilis]	PP232_ARATH RecName: Full=Putative pentatricopeptide repeat-containing protein At3g15130;	A0A7J0FKC9_9ERIC SubName: Full=Haloacid dehalogenase-like hydrolase (HAD) superfamily protein {ECO:0000313|EMBL:GFY98609.1};	FOG: Transposon-encoded proteins with TYA, reverse transcriptase, integrase domains in various combinations	GO:0008270,zinc ion binding; GO:0003674,molecular_function; GO:0005488,binding; GO:0043167,ion binding; GO:0043169,cation binding; GO:0046872,metal ion binding; GO:0046914,transition metal ion binding	gag-polypeptide of LTR copia-type	--	--	--
Cluster-11004.1	3.34	5.78	2.71	1.46	1.53	1.27	37	69	29	17	16	13	-1.64151	0.0018345	0.00602684	down	764	--	--	--	--	--	--	--	--	--	--	--
Cluster-11004.2	32.29	36.12	33.08	12.08	7.82	8.03	40	50	40	15	9	9	-2.08567	2.41425e-05	0.000117145	down	357	--	--	--	--	--	--	--	--	--	--	--
Cluster-11046.0	0.59	0.64	0.75	1.93	1.66	2.2	18	21	22	62	48	62	1.39898	0.000669145	0.00243908	up	1525	K11600 exosome complex component RRP41 | (RefSeq) exosome complex component RRP41-like (A)	ko03018: RNA degradation	RNA-directed DNA polymerase, eukaryota, reverse transcriptase zinc-binding domain protein [Tanacetum cinerariifolium]	--	A0A699MDR6_TANCI RecName: Full=zf-RVT domain-containing protein {ECO:0000259|Pfam:PF13966};	FOG: Reverse transcriptase	--	zinc-binding in reverse transcriptase	--	--	--
Cluster-11047.0	0.85	0.77	0.72	2.02	1.9	1.76	38	37	31	96	81	73	1.13253	0.000342327	0.001333	up	2090	K00142 acyl-CoA synthetase [EC:6.2.1.-] | (RefSeq) putative acyl-activating enzyme 19 isoform X1 (A)	--	reverse transcriptase domain, reverse transcriptase zinc-binding domain protein [Tanacetum cinerariifolium]	RNHX1_ARATH RecName: Full=Putative ribonuclease H protein At1g65750; EC=3.1.26.4;	A0A699K3L8_TANCI SubName: Full=Reverse transcriptase domain, reverse transcriptase zinc-binding domain protein {ECO:0000313|EMBL:GFA68584.1}; Flags: Fragment;	FOG: Reverse transcriptase	GO:0046872,metal ion binding; GO:0003676,nucleic acid binding; GO:0004523,RNA-DNA hybrid ribonuclease activity; GO:0003674,molecular_function; GO:0005488,binding; GO:0043167,ion binding; GO:0043169,cation binding; GO:0097159,organic cyclic compound binding; GO:1901363,heterocyclic compound binding; GO:0003824,catalytic activity; GO:0004518,nuclease activity; GO:0004519,endonuclease activity; GO:0…	zinc-binding in reverse transcriptase	--	--	--
Cluster-11053.0	1.59	1.63	3.96	0.62	1.42	0.59	41	43	70	17	24	12	-1.65557	0.00108544	0.00376797	down	1341	--	--	--	--	--	--	--	--	--	--	--
Cluster-11065.0	27.93	17.88	23.71	5.38	4.42	6.38	1006	689	824	205	151	213	-2.24731	7.71912e-22	1.90979e-20	down	1743	K22683 aspartyl protease family protein [EC:3.4.23.-] | (RefSeq) protein ASPARTIC PROTEASE IN GUARD CELL 1-like (A)	--	hypothetical protein L2E82_40866 [Cichorium intybus]	ASP63_ARATH RecName: Full=Probable aspartyl protease At4g16563 {ECO:0000305}; EC=3.4.23.- {ECO:0000305}; Flags: Precursor;	A0A103XRH9_CYNCS SubName: Full=Aspartic peptidase {ECO:0000313|EMBL:KVH95541.1};	Aspartyl protease	GO:0009505,plant-type cell wall; GO:0004190,aspartic-type endopeptidase activity; GO:0006508,proteolysis; GO:0003674,molecular_function; GO:0003824,catalytic activity; GO:0004175,endopeptidase activity; GO:0008233,peptidase activity; GO:0016787,hydrolase activity; GO:0070001,aspartic-type peptidase activity; GO:0140096,catalytic activity, acting on a protein; GO:0006807,nitrogen compound metaboli…	Xylanase inhibitor N-terminal	--	--	--
Cluster-11066.3	1.64	2.48	2.37	7.72	5.22	7.53	27	44	37	134	82	115	1.51853	2.2392e-05	0.000109371	up	980	K09264 MADS-box transcription factor, plant | (RefSeq) agamous-like MADS-box protein MADS2 isoform X1 (A)	--	uncharacterized protein LOC112511547 [Cynara cardunculus var. scolymus]	--	A0A103XXI2_CYNCS SubName: Full=Rossmann-like alpha/beta/alpha sandwich fold {ECO:0000313|EMBL:KVH98687.1};	--	--	Universal stress protein family	--	--	--
Cluster-11068.0	0.42	0.22	0.42	1.02	0.65	1.34	23	13	22	59	34	68	1.37455	0.00866311	0.0236971	up	2481	K21843 tetratricopeptide repeat protein 7 | (RefSeq) protein NPG1 (A)	--	Tetratricopeptide-like helical, partial [Cynara cardunculus var. scolymus]	NPG1_ARATH RecName: Full=Protein NPG1 {ECO:0000303|PubMed:12928497}; AltName: Full=NO POLLEN GERMINATION 1 {ECO:0000303|PubMed:12928497};	A0A103Y8H6_CYNCS SubName: Full=Tetratricopeptide-like helical {ECO:0000313|EMBL:KVI04467.1}; Flags: Fragment;	Predicted calmodulin-binding protein	GO:0031234,extrinsic component of cytoplasmic side of plasma membrane; GO:0005886,plasma membrane; GO:0005516,calmodulin binding; GO:0009555,pollen development; GO:0009846,pollen germination; GO:0003674,molecular_function; GO:0005488,binding; GO:0005515,protein binding; GO:0007275,multicellular organism development; GO:0008150,biological_process; GO:0032501,multicellular organismal process; GO:00…	Tetratricopeptide repeat	--	--	--
Cluster-11093.0	4.04	1.78	3.6	1.12	1.85	0.87	106	50	91	31	46	21	-1.45735	0.00228657	0.00734157	down	1358	K23544 serine incorporator 1 | (RefSeq) probable serine incorporator (A)	--	hypothetical protein L1987_04500 [Smallanthus sonchifolius]	--	A0A2J6MD07_LACSA SubName: Full=Uncharacterized protein {ECO:0000313|EMBL:PLY97473.1};	Tumor differentially expressed (TDE) protein	GO:0016021,integral component of membrane; GO:0016020,membrane; GO:0005575,cellular_component; GO:0031224,intrinsic component of membrane; GO:0110165,cellular anatomical entity	Serine incorporator (Serinc)	--	--	--
Cluster-11094.1	16.32	26.9	15.39	1.96	2.92	3.51	132	235	120	16	22	26	-2.99754	2.02114e-13	2.71346e-12	down	648	--	--	--	--	--	--	--	--	--	--	--
Cluster-11098.0	10.51	7.36	12.06	36.3	27.54	33.68	90	68	100	325	223	266	1.54613	6.20055e-09	5.12164e-08	up	665	--	--	classical arabinogalactan protein 5-like [Cynara cardunculus var. scolymus]	--	A0A103XZF8_CYNCS SubName: Full=Uncharacterized protein {ECO:0000313|EMBL:KVH99726.1};	--	GO:0031225,anchored component of membrane; GO:0005886,plasma membrane; GO:0005575,cellular_component; GO:0016020,membrane; GO:0031224,intrinsic component of membrane; GO:0110165,cellular anatomical entity; GO:0071944,cell periphery	--	--	--	--
Cluster-11109.0	4.59	4.37	4.27	0.28	0.16	0.32	31	32	28	2	1	2	-4.28558	5.86122e-07	3.72833e-06	down	594	--	--	--	--	--	--	--	--	--	--	--
Cluster-11113.0	4.04	2.66	5.15	1.41	2.16	0.99	65	46	79	24	33	15	-1.52237	0.0012264	0.00420522	down	1023	K14494 DELLA protein | (RefSeq) DELLA protein GAI-like (A)	ko04075: Plant hormone signal transduction	hypothetical protein L6452_32027 [Arctium lappa]	ANX2_ARATH RecName: Full=Receptor-like protein kinase ANXUR2; EC=2.7.11.1; Flags: Precursor;	A0A103XIL6_CYNCS SubName: Full=Protein kinase, ATP binding site-containing protein {ECO:0000313|EMBL:KVH91476.1};	Serine/threonine protein kinase	GO:0016324,apical plasma membrane; GO:0016021,integral component of membrane; GO:0005886,plasma membrane; GO:0090404,pollen tube tip; GO:0005524,ATP binding; GO:0004672,protein kinase activity; GO:0106310,protein serine kinase activity; GO:0004674,protein serine/threonine kinase activity; GO:0004714,transmembrane receptor protein tyrosine kinase activity; GO:0046777,protein autophosphorylation; G…	Protein tyrosine and serine/threonine kinase	--	--	--
Cluster-11120.0	169.31	221.36	172.42	82.62	83.41	102.98	2872	4030	2826	1476	1341	1616	-1.21748	1.08578e-13	1.49445e-12	down	995	--	--	hypothetical protein GOBAR_AA31648 [Gossypium barbadense]	--	A0A2P5WD68_GOSBA RecName: Full=Uncharacterized protein ycf68 {ECO:0000256|ARBA:ARBA00021456};	--	--	--	--	--	--
Cluster-11123.0	0.13	0.1	0.21	1.26	0.67	1.19	5	4	8	52	25	43	2.70832	3.89447e-05	0.000182909	up	1865	K06699 proteasome activator subunit 4 | (RefSeq) hypothetical protein (A)	ko03050: Proteasome	hypothetical protein L6452_39612 [Arctium lappa]	PGL1_ARATH RecName: Full=Polygalacturonase 1 beta-like protein 1 {ECO:0000303|PubMed:26106400}; Short=AtPGL1 {ECO:0000303|PubMed:26106400}; AltName: Full=Aromatic-rich glycoprotein JP630; AltName: Full=PG1beta-like protein 1 {ECO:0000303|PubMed:26106400}; AltName: Full=Polygalacturonase 3 {ECO:0000303|PubMed:19639386}; AltName: Full=Probable polygalacturonase non-catalytic subunit JP630; Flags: P…	A0A103XXW2_CYNCS SubName: Full=BURP domain-containing protein {ECO:0000313|EMBL:KVH98958.1};	--	GO:0048046,apoplast; GO:0005575,cellular_component; GO:0005576,extracellular region; GO:0110165,cellular anatomical entity	BURP domain	--	--	--
Cluster-11125.0	2.83	3.43	3.81	1.84	1.15	1.61	57	74	74	39	22	30	-1.27691	0.000839162	0.00298504	down	1119	--	--	--	--	--	--	--	--	--	--	--
Cluster-11133.0	5.69	9.04	6.68	2.73	2.68	2.23	36	62	41	18	16	13	-1.66203	0.000389058	0.00149694	down	577	--	--	--	--	--	--	--	--	--	--	--
Cluster-1114.1	0.63	0.93	0.89	2.61	2.38	4.34	14	22	19	61	50	89	1.78702	0.000179454	0.000740199	up	1199	K14494 DELLA protein | (RefSeq) DELLA protein GAI-like (A)	ko04075: Plant hormone signal transduction	protein kinase-like domain-containing protein [Artemisia annua]	HERK_ARATH RecName: Full=Receptor-like protein kinase HERK 1; EC=2.7.11.-; AltName: Full=Protein HERCULES RECEPTOR KINASE 1; Flags: Precursor;	A0A2U1QP62_ARTAN SubName: Full=Protein kinase-like domain-containing protein {ECO:0000313|EMBL:PWA99805.1};	Serine/threonine protein kinase	GO:0016021,integral component of membrane; GO:0005886,plasma membrane; GO:0009506,plasmodesma; GO:0005524,ATP binding; GO:0004672,protein kinase activity; GO:0004674,protein serine/threonine kinase activity; GO:0004714,transmembrane receptor protein tyrosine kinase activity; GO:0046777,protein autophosphorylation; GO:0009741,response to brassinosteroid; GO:0009826,unidimensional cell growth; GO:0…	Protein tyrosine and serine/threonine kinase	--	--	--
Cluster-1114.12	37.52	40.81	29.24	88.77	74.98	69.61	369	360	288	1021	806	659	1.178	7.21218e-13	9.15904e-12	up	1054	K14494 DELLA protein | (RefSeq) DELLA protein GAI-like (A)	ko04075: Plant hormone signal transduction	protein kinase-like domain-containing protein [Artemisia annua]	HERK_ARATH RecName: Full=Receptor-like protein kinase HERK 1; EC=2.7.11.-; AltName: Full=Protein HERCULES RECEPTOR KINASE 1; Flags: Precursor;	A0A2U1QP62_ARTAN SubName: Full=Protein kinase-like domain-containing protein {ECO:0000313|EMBL:PWA99805.1};	Serine/threonine protein kinase	GO:0016021,integral component of membrane; GO:0005886,plasma membrane; GO:0009506,plasmodesma; GO:0005524,ATP binding; GO:0004672,protein kinase activity; GO:0004674,protein serine/threonine kinase activity; GO:0004714,transmembrane receptor protein tyrosine kinase activity; GO:0046777,protein autophosphorylation; GO:0009741,response to brassinosteroid; GO:0009826,unidimensional cell growth; GO:0…	Protein tyrosine and serine/threonine kinase	--	--	--
Cluster-1114.14	2.25	2.61	1.79	7.67	7.23	8.99	21	26	16	75	64	78	1.69549	1.68812e-05	8.42358e-05	up	700	K13412 calcium-dependent protein kinase [EC:2.7.11.1] | (RefSeq) calcium-dependent protein kinase 26-like (A)	ko04075: Plant hormone signal transduction; ko04626: Plant-pathogen interaction	protein kinase-like domain, Phloem protein 2-like protein [Artemisia annua]	ANX1_ARATH RecName: Full=Receptor-like protein kinase ANXUR1; EC=2.7.11.1; Flags: Precursor;	A0A2U1PCG4_ARTAN SubName: Full=Protein kinase-like domain, Phloem protein 2-like protein {ECO:0000313|EMBL:PWA83409.1};	Serine/threonine protein kinase	GO:0016324,apical plasma membrane; GO:0016021,integral component of membrane; GO:0005886,plasma membrane; GO:0090404,pollen tube tip; GO:0005524,ATP binding; GO:0004672,protein kinase activity; GO:0106310,protein serine kinase activity; GO:0004674,protein serine/threonine kinase activity; GO:0004714,transmembrane receptor protein tyrosine kinase activity; GO:0046777,protein autophosphorylation; G…	--	--	--	--
Cluster-1114.25	15.01	19.27	17.69	47.17	35.73	51.57	135	187	154	444	304	428	1.21252	1.65471e-07	1.13338e-06	up	682	K05841 sterol 3beta-glucosyltransferase [EC:2.4.1.173] | (RefSeq) sterol 3-beta-glucosyltransferase UGT80A2-like (A)	--	protein kinase-like domain-containing protein [Artemisia annua]	Y5389_ARATH RecName: Full=Probable receptor-like protein kinase At5g38990; EC=2.7.11.-; Flags: Precursor;	A0A2U1QP62_ARTAN SubName: Full=Protein kinase-like domain-containing protein {ECO:0000313|EMBL:PWA99805.1};	Serine/threonine protein kinase	GO:0016021,integral component of membrane; GO:0005886,plasma membrane; GO:0009536,plastid; GO:0005524,ATP binding; GO:0004672,protein kinase activity; GO:0004674,protein serine/threonine kinase activity; GO:0004714,transmembrane receptor protein tyrosine kinase activity; GO:0046777,protein autophosphorylation; GO:0010038,response to metal ion; GO:0000166,nucleotide binding; GO:0003674,molecular_f…	Protein tyrosine and serine/threonine kinase	--	--	--
Cluster-1114.28	1.21	1.64	2.27	3.54	6.74	2.81	18	26	33	56	96	39	1.19857	0.0174304	0.0432213	up	920	K01115 phospholipase D1/2 [EC:3.1.4.4] | (RefSeq) uncharacterized protein LOC110900357 (A)	ko00564: Glycerophospholipid metabolism; ko00565: Ether lipid metabolism; ko01100: Metabolic pathways; ko01110: Biosynthesis of secondary metabolites; ko04144: Endocytosis	Protein kinase, ATP binding site-containing protein, partial [Cynara cardunculus var. scolymus]	ANX2_ARATH RecName: Full=Receptor-like protein kinase ANXUR2; EC=2.7.11.1; Flags: Precursor;	A0A103XZL8_CYNCS SubName: Full=Protein kinase, ATP binding site-containing protein {ECO:0000313|EMBL:KVH99815.1}; Flags: Fragment;	Serine/threonine protein kinase	GO:0016324,apical plasma membrane; GO:0016021,integral component of membrane; GO:0005886,plasma membrane; GO:0090404,pollen tube tip; GO:0005524,ATP binding; GO:0004672,protein kinase activity; GO:0106310,protein serine kinase activity; GO:0004674,protein serine/threonine kinase activity; GO:0004714,transmembrane receptor protein tyrosine kinase activity; GO:0046777,protein autophosphorylation; G…	Forkhead domain	--	--	--
Cluster-1114.8	12.4	10.42	17.65	29.14	41.92	25.29	102	92	132	251	327	192	1.1261	7.26522e-05	0.000324197	up	653	K01115 phospholipase D1/2 [EC:3.1.4.4] | (RefSeq) uncharacterized protein LOC110900357 (A)	ko00564: Glycerophospholipid metabolism; ko00565: Ether lipid metabolism; ko01100: Metabolic pathways; ko01110: Biosynthesis of secondary metabolites; ko04144: Endocytosis	Protein kinase, ATP binding site-containing protein, partial [Cynara cardunculus var. scolymus]	PBL11_ARATH RecName: Full=Probable serine/threonine-protein kinase PBL11 {ECO:0000305}; EC=2.7.11.1 {ECO:0000305}; AltName: Full=PBS1-like protein 11 {ECO:0000303|PubMed:20413097};	A0A103XZL8_CYNCS SubName: Full=Protein kinase, ATP binding site-containing protein {ECO:0000313|EMBL:KVH99815.1}; Flags: Fragment;	Serine/threonine protein kinase	GO:0005886,plasma membrane; GO:0005524,ATP binding; GO:0106310,protein serine kinase activity; GO:0004674,protein serine/threonine kinase activity; GO:0006952,defense response; GO:0006468,protein phosphorylation; GO:0000166,nucleotide binding; GO:0003674,molecular_function; GO:0005488,binding; GO:0017076,purine nucleotide binding; GO:0030554,adenyl nucleotide binding; GO:0032553,ribonucleotide bi…	Protein tyrosine and serine/threonine kinase	--	--	--
Cluster-11142.15	4.4	4.82	4.24	2.94	2.82	1.75	49	58	46	34	30	18	-1.01212	0.0118332	0.0309584	down	773	K13459 disease resistance protein RPS2 | (RefSeq) disease resistance protein At4g27190-like (A)	ko04626: Plant-pathogen interaction	disease resistance protein RPV1 isoform X1 [Lactuca sativa]	ROQ1_NICBE RecName: Full=Disease resistance protein Roq1 {ECO:0000305}; AltName: Full=NAD(+) hydrolase RPV1; EC=3.2.2.6 {ECO:0000305|PubMed:31439792}; AltName: Full=Recognition of XopQ 1 protein {ECO:0000303|PubMed:28891100};	A0A2J6K1S3_LACSA RecName: Full=TIR domain-containing protein {ECO:0000259|PROSITE:PS50104};	--	GO:0043531,ADP binding; GO:0050135,NAD(P)+ nucleosidase activity; GO:0061809,NAD+ nucleotidase, cyclic ADP-ribose generating; GO:0006952,defense response; GO:0007165,signal transduction; GO:0000166,nucleotide binding; GO:0003674,molecular_function; GO:0005488,binding; GO:0017076,purine nucleotide binding; GO:0030554,adenyl nucleotide binding; GO:0032553,ribonucleotide binding; GO:0032555,purine r…	Leucine Rich repeats (2 copies)	--	--	--
Cluster-11142.4	17.91	21.42	17.43	8.75	10.63	6.91	156	182	152	85	94	62	-1.12815	2.69081e-06	1.54498e-05	down	796	--	--	--	--	A0A6S7N0X7_LACSI RecName: Full=TIR domain-containing protein {ECO:0000259|PROSITE:PS50104};	--	GO:0006952,defense response; GO:0007165,signal transduction; GO:0006950,response to stress; GO:0008150,biological_process; GO:0050896,response to stimulus; GO:0007154,cell communication; GO:0009987,cellular process; GO:0023052,signaling; GO:0050789,regulation of biological process; GO:0050794,regulation of cellular process; GO:0051716,cellular response to stimulus; GO:0065007,biological regulation	Leucine Rich repeats (2 copies)	--	--	--
Cluster-11146.0	5.03	5.12	5.87	0.95	0.94	1.41	85	93	96	17	15	22	-2.43611	1.21465e-10	1.21914e-09	down	993	--	--	--	--	--	--	--	--	--	--	--
Cluster-11150.0	0.49	0.15	0.42	2.49	2.68	1.77	6	2	5	32	31	20	2.55064	0.000465671	0.00175871	up	809	K00924 receptor protein kinase TMK [EC:2.7.11.1] | (RefSeq) receptor-like kinase TMK3 (A)	ko04075: Plant hormone signal transduction	G-type lectin S-receptor-like serine/threonine-protein kinase B120 isoform X1 [Helianthus annuus]	CRK10_ARATH RecName: Full=Cysteine-rich receptor-like protein kinase 10; Short=Cysteine-rich RLK10; EC=2.7.11.-; AltName: Full=Receptor-like protein kinase 4; Flags: Precursor;	A0A251RNF0_HELAN RecName: Full=Receptor-like serine/threonine-protein kinase {ECO:0000256|PIRNR:PIRNR000641}; EC=2.7.11.1 {ECO:0000256|PIRNR:PIRNR000641};	--	GO:0005829,cytosol; GO:0016021,integral component of membrane; GO:0005886,plasma membrane; GO:0005524,ATP binding; GO:0106310,protein serine kinase activity; GO:0004674,protein serine/threonine kinase activity; GO:0042742,defense response to bacterium; GO:0006468,protein phosphorylation; GO:0000166,nucleotide binding; GO:0003674,molecular_function; GO:0005488,binding; GO:0017076,purine nucleotide…	Protein tyrosine and serine/threonine kinase	--	--	--
Cluster-11171.3	4.23	3.62	4.58	0.67	0.14	0.31	124	114	130	20	3	8	-3.70022	3.64586e-12	4.31337e-11	down	1489	K01968 3-methylcrotonyl-CoA carboxylase alpha subunit [EC:6.4.1.4] | (RefSeq) methylcrotonoyl-CoA carboxylase subunit alpha, mitochondrial (A)	ko00280: Valine, leucine and isoleucine degradation; ko01100: Metabolic pathways	uncharacterized protein LOC112505046, partial [Cynara cardunculus var. scolymus]	--	A0A2U1NL67_ARTAN SubName: Full=Zinc finger, CCHC-type, Retrotransposon gag domain protein {ECO:0000313|EMBL:PWA74218.1};	--	--	Retrotransposon gag protein	--	--	--
Cluster-11174.0	0.88	1.32	1.42	0.21	0.47	0.19	20	32	31	5	10	4	-2.22888	0.000987748	0.00345626	down	1218	--	--	--	--	--	--	--	--	--	--	--
Cluster-11176.0	7.16	3.08	6.9	1.08	1.9	1.95	32	15	30	5	8	8	-1.97599	0.00465796	0.0137957	down	503	--	--	--	--	--	--	--	--	--	--	--
Cluster-11205.0	98.16	41.62	99.54	3.3	4.33	4.06	4773	2163	4669	170	200	183	-4.50314	4.57044e-52	3.56435e-50	down	2238	K14487 auxin responsive GH3 gene family | (RefSeq) probable indole-3-acetic acid-amido synthetase GH3.1 (A)	ko04075: Plant hormone signal transduction	probable indole-3-acetic acid-amido synthetase GH3.1 [Cynara cardunculus var. scolymus]	GH31_ARATH RecName: Full=Probable indole-3-acetic acid-amido synthetase GH3.1; EC=6.3.2.-; AltName: Full=Auxin-responsive GH3-like protein 1; Short=AtGH3-1;	A0A103XKU1_CYNCS SubName: Full=GH3 auxin-responsive promoter {ECO:0000313|EMBL:KVH92483.1};	--	GO:0005737,cytoplasm; GO:0016881,acid-amino acid ligase activity; GO:0009733,response to auxin; GO:0003674,molecular_function; GO:0003824,catalytic activity; GO:0016874,ligase activity; GO:0016879,ligase activity, forming carbon-nitrogen bonds; GO:0008150,biological_process; GO:0009719,response to endogenous stimulus; GO:0009725,response to hormone; GO:0010033,response to organic substance; GO:00…	GH3 auxin-responsive promoter	--	--	--
Cluster-11223.0	5.96	3.47	6.68	15.38	12.47	11.1	46	29	50	124	91	79	1.11016	0.00246175	0.00783936	up	632	--	--	hypothetical protein L1887_26251 [Cichorium endivia]	--	A0A2U1N895_ARTAN SubName: Full=Uncharacterized protein {ECO:0000313|EMBL:PWA69714.1};	--	--	--	--	--	--
Cluster-11237.10	13.52	19.67	16.4	5.49	6.16	10.18	37	62	44	17	17	25	-1.35403	0.00426997	0.0127868	down	443	K13412 calcium-dependent protein kinase [EC:2.7.11.1] | (RefSeq) calcium-dependent protein kinase 26-like (A)	ko04075: Plant hormone signal transduction; ko04626: Plant-pathogen interaction	serine/threonine-protein kinase CDG1-like [Erigeron canadensis]	FERON_ARATH RecName: Full=Receptor-like protein kinase FERONIA; EC=2.7.11.1; AltName: Full=Protein SIRENE; Flags: Precursor;	A0A2U1PFR3_ARTAN SubName: Full=Concanavalin A-like lectin/glucanase domain-containing protein {ECO:0000313|EMBL:PWA84580.1};	Serine/threonine protein kinase	GO:0043680,filiform apparatus; GO:0016021,integral component of membrane; GO:0005886,plasma membrane; GO:0009506,plasmodesma; GO:0005524,ATP binding; GO:0004672,protein kinase activity; GO:0106310,protein serine kinase activity; GO:0004674,protein serine/threonine kinase activity; GO:0004714,transmembrane receptor protein tyrosine kinase activity; GO:0009738,abscisic acid-activated signaling path…	Protein tyrosine and serine/threonine kinase	--	--	--
Cluster-11237.20	23.71	26.49	22.49	12.91	11.32	10.52	404	485	370	232	183	166	-1.21952	4.83336e-13	6.24371e-12	down	999	K14494 DELLA protein | (RefSeq) DELLA protein GAI-like (A)	ko04075: Plant hormone signal transduction	protein kinase-like domain-containing protein [Artemisia annua]	Y5597_ARATH RecName: Full=Probable receptor-like protein kinase At5g59700; EC=2.7.11.-; Flags: Precursor;	A0A2U1QP62_ARTAN SubName: Full=Protein kinase-like domain-containing protein {ECO:0000313|EMBL:PWA99805.1};	Serine/threonine protein kinase	GO:0016021,integral component of membrane; GO:0005886,plasma membrane; GO:0009506,plasmodesma; GO:0005524,ATP binding; GO:0004672,protein kinase activity; GO:0004674,protein serine/threonine kinase activity; GO:0004714,transmembrane receptor protein tyrosine kinase activity; GO:0046777,protein autophosphorylation; GO:0000166,nucleotide binding; GO:0003674,molecular_function; GO:0005488,binding; G…	Protein tyrosine and serine/threonine kinase	--	--	--
Cluster-11237.8	10.75	11.24	8.89	6.57	4.92	4.47	56	64	45	36	24	21	-1.1356	0.00426628	0.0127794	down	536	K13412 calcium-dependent protein kinase [EC:2.7.11.1] | (RefSeq) calcium-dependent protein kinase 26-like (A)	ko04075: Plant hormone signal transduction; ko04626: Plant-pathogen interaction	cold-responsive protein kinase 1 [Helianthus annuus]	FERON_ARATH RecName: Full=Receptor-like protein kinase FERONIA; EC=2.7.11.1; AltName: Full=Protein SIRENE; Flags: Precursor;	A0A251SFP4_HELAN SubName: Full=Uncharacterized protein {ECO:0000313|EMBL:OTF97553.1};	Serine/threonine protein kinase	GO:0043680,filiform apparatus; GO:0016021,integral component of membrane; GO:0005886,plasma membrane; GO:0009506,plasmodesma; GO:0005524,ATP binding; GO:0004672,protein kinase activity; GO:0106310,protein serine kinase activity; GO:0004674,protein serine/threonine kinase activity; GO:0004714,transmembrane receptor protein tyrosine kinase activity; GO:0009738,abscisic acid-activated signaling path…	Protein kinase domain	--	--	--
Cluster-11254.0	23.66	18.02	22.14	9.22	9.9	9.74	1736	1409	1587	745	724	657	-1.26028	2.16985e-20	4.92492e-19	down	3354	K00924 kinase [EC:2.7.1.-] | (RefSeq) receptor-like protein kinase 5 (A)	ko04075: Plant hormone signal transduction	receptor-like protein kinase HSL1 [Lactuca sativa]	RLK5_ARATH RecName: Full=Receptor-like protein kinase 5; EC=2.7.10.1; EC=2.7.11.1; AltName: Full=Protein HAESA; Flags: Precursor;	A0A2J6LRY6_LACSA RecName: Full=Protein kinase domain-containing protein {ECO:0000259|PROSITE:PS50011};	--	GO:0016021,integral component of membrane; GO:0005886,plasma membrane; GO:0005524,ATP binding; GO:0004672,protein kinase activity; GO:0106310,protein serine kinase activity; GO:0004674,protein serine/threonine kinase activity; GO:0004714,transmembrane receptor protein tyrosine kinase activity; GO:0050829,defense response to Gram-negative bacterium; GO:0010227,floral organ abscission; GO:0010102,l…	Protein kinase domain	--	--	--
Cluster-11258.0	2.17	2.15	2.42	8.06	8.27	8.45	140	134	116	415	362	366	1.45082	3.14609e-17	5.78503e-16	up	3161	K11855 ubiquitin carboxyl-terminal hydrolase 36/42 [EC:3.4.19.12] | (RefSeq) ubiquitin carboxyl-terminal hydrolase 15-like (A)	--	hypothetical protein L6452_28493 [Arctium lappa]	UBP15_ARATH RecName: Full=Ubiquitin carboxyl-terminal hydrolase 15 {ECO:0000305}; EC=3.4.19.12 {ECO:0000269|PubMed:18485060}; AltName: Full=Deubiquitinating enzyme 15 {ECO:0000305}; AltName: Full=Protein SUPPRESSOR 2 OF DA1 {ECO:0000303|PubMed:24585836}; AltName: Full=Ubiquitin thioesterase 15 {ECO:0000305}; AltName: Full=Ubiquitin-specific protease 15 {ECO:0000303|PubMed:11115897}; Short=AtUBP15…	A0A2J6LU41_LACSA SubName: Full=Uncharacterized protein {ECO:0000313|EMBL:PLY90860.1};	Ubiquitin carboxyl-terminal hydrolase	GO:0005829,cytosol; GO:0005634,nucleus; GO:0004843,cysteine-type deubiquitinase activity; GO:0004197,cysteine-type endopeptidase activity; GO:0046872,metal ion binding; GO:0016579,protein deubiquitination; GO:0006511,ubiquitin-dependent protein catabolic process; GO:0003674,molecular_function; GO:0003824,catalytic activity; GO:0008233,peptidase activity; GO:0008234,cysteine-type peptidase activit…	Ubiquitin carboxyl-terminal hydrolase	--	--	--
Cluster-11267.0	3.29	3	2.67	8.39	8.74	7.46	88	86	69	237	222	185	1.30209	1.5137e-09	1.34692e-08	up	1380	--	--	F-box/kelch-repeat protein SKIP25-like [Cynara cardunculus var. scolymus]	SKI25_ARATH RecName: Full=F-box/kelch-repeat protein SKIP25; AltName: Full=SKP1-interacting partner 25;	A0A103YNH8_CYNCS SubName: Full=F-box domain, cyclin-like protein {ECO:0000313|EMBL:KVI12365.1};	FOG: Kelch repeat	GO:0005634,nucleus; GO:0016567,protein ubiquitination; GO:0006807,nitrogen compound metabolic process; GO:0008150,biological_process; GO:0008152,metabolic process; GO:0019538,protein metabolic process; GO:0032446,protein modification by small protein conjugation; GO:0036211,protein modification process; GO:0043170,macromolecule metabolic process; GO:0043412,macromolecule modification; GO:0044238,…	Kelch motif	--	--	--
Cluster-11274.0	9.66	6.96	8.59	3.42	3.34	3.77	182	161	158	63	56	58	-1.60315	4.5794e-11	4.84143e-10	down	1697	K00142 acyl-CoA synthetase [EC:6.2.1.-] | (RefSeq) putative acyl-activating enzyme 19 isoform X1 (A)	--	RNA-directed DNA polymerase, eukaryota [Artemisia annua]	RNHX1_ARATH RecName: Full=Putative ribonuclease H protein At1g65750; EC=3.1.26.4;	A0A2U1PKC9_ARTAN SubName: Full=RNA-directed DNA polymerase, eukaryota {ECO:0000313|EMBL:PWA86210.1};	FOG: Reverse transcriptase	GO:0046872,metal ion binding; GO:0003676,nucleic acid binding; GO:0004523,RNA-DNA hybrid ribonuclease activity; GO:0003674,molecular_function; GO:0005488,binding; GO:0043167,ion binding; GO:0043169,cation binding; GO:0097159,organic cyclic compound binding; GO:1901363,heterocyclic compound binding; GO:0003824,catalytic activity; GO:0004518,nuclease activity; GO:0004519,endonuclease activity; GO:0…	zinc-binding in reverse transcriptase	--	--	--
Cluster-11282.0	0.93	1.06	1.34	0.35	0.51	0.57	23	28	32	9	12	13	-1.37809	0.0144307	0.0367386	down	1298	K01873 valyl-tRNA synthetase [EC:6.1.1.9] | (RefSeq) valine--tRNA ligase, mitochondrial 1-like (A)	ko00970: Aminoacyl-tRNA biosynthesis	hypothetical protein L6452_13742 [Arctium lappa]	POLX_TOBAC RecName: Full=Retrovirus-related Pol polyprotein from transposon TNT 1-94; Includes: RecName: Full=Protease; EC=3.4.23.-; Includes: RecName: Full=Reverse transcriptase; EC=2.7.7.49; Includes: RecName: Full=Endonuclease;	D6C783_HELAN SubName: Full=Copia-like retrotransposon {ECO:0000313|EMBL:CAX68207.1};	FOG: Transposon-encoded proteins with TYA, reverse transcriptase, integrase domains in various combinations	GO:0004190,aspartic-type endopeptidase activity; GO:0004519,endonuclease activity; GO:0003676,nucleic acid binding; GO:0003964,RNA-directed DNA polymerase activity; GO:0008270,zinc ion binding; GO:0015074,DNA integration; GO:0006508,proteolysis; GO:0003674,molecular_function; GO:0003824,catalytic activity; GO:0004175,endopeptidase activity; GO:0008233,peptidase activity; GO:0016787,hydrolase acti…	--	--	--	--
Cluster-11288.0	0.7	0.57	0.63	1.64	2.47	2.89	15	13	13	37	50	57	1.72939	0.000506534	0.00189736	up	1167	K13430 serine/threonine-protein kinase PBS1 [EC:2.7.11.1] | (RefSeq) serine/threonine-protein kinase PBS1-like isoform X1 (A)	ko04626: Plant-pathogen interaction	Protein kinase, catalytic domain-containing protein [Cynara cardunculus var. scolymus]	PBL23_ARATH RecName: Full=Probable serine/threonine-protein kinase PBL23 {ECO:0000305}; EC=2.7.11.1 {ECO:0000305}; AltName: Full=PBS1-like protein 23 {ECO:0000303|PubMed:20413097};	A0A103XUZ7_CYNCS SubName: Full=Protein kinase, catalytic domain-containing protein {ECO:0000313|EMBL:KVH97388.1};	Serine/threonine protein kinase	GO:0005777,peroxisome; GO:0005886,plasma membrane; GO:0005524,ATP binding; GO:0106310,protein serine kinase activity; GO:0004674,protein serine/threonine kinase activity; GO:0006952,defense response; GO:0006468,protein phosphorylation; GO:0000166,nucleotide binding; GO:0003674,molecular_function; GO:0005488,binding; GO:0017076,purine nucleotide binding; GO:0030554,adenyl nucleotide binding; GO:00…	Protein kinase domain	--	--	--
Cluster-11296.3	3.88	4.23	3.24	9.76	8.66	10.91	62	72	51	162	139	157	1.21464	2.93001e-06	1.66932e-05	up	1198	--	--	hypothetical protein Lalb_Chr08g0235981 [Lupinus albus]	--	A0A6A4Q3D3_LUPAL SubName: Full=Uncharacterized protein {ECO:0000313|EMBL:KAE9608467.1};	--	--	--	--	--	--
Cluster-11298.0	4.97	6.35	6.71	2.17	1.08	1.28	117	161	153	54	24	28	-2.14116	3.378e-09	2.87962e-08	down	1258	K01051 pectinesterase [EC:3.1.1.11] | (RefSeq) pectinesterase-like (A)	ko00040: Pentose and glucuronate interconversions; ko01100: Metabolic pathways	hypothetical protein L6452_13270 [Arctium lappa]	PME2_CITSI RecName: Full=Pectinesterase 2; Short=PE 2; EC=3.1.1.11; AltName: Full=Pectin methylesterase; Flags: Precursor;	A0A118K352_CYNCS RecName: Full=Pectinesterase {ECO:0000256|ARBA:ARBA00013229, ECO:0000256|RuleBase:RU000589}; EC=3.1.1.11 {ECO:0000256|ARBA:ARBA00013229, ECO:0000256|RuleBase:RU000589};	--	GO:0005576,extracellular region; GO:0045330,aspartyl esterase activity; GO:0004857,enzyme inhibitor activity; GO:0030599,pectinesterase activity; GO:0042545,cell wall modification; GO:0045490,pectin catabolic process; GO:0003674,molecular_function; GO:0003824,catalytic activity; GO:0016787,hydrolase activity; GO:0016788,hydrolase activity, acting on ester bonds; GO:0030234,enzyme regulator activi…	Pectinesterase	--	--	--
Cluster-11298.1	520.35	438.07	561.74	11.04	8.03	11.71	20052	18056	20887	449	293	418	-5.77142	7.02098e-252	8.19796e-249	down	1842	K01051 pectinesterase [EC:3.1.1.11] | (RefSeq) pectinesterase-like isoform X1 (A)	ko00040: Pentose and glucuronate interconversions; ko01100: Metabolic pathways	hypothetical protein L6452_13270 [Arctium lappa]	PME6_ARATH RecName: Full=Probable pectinesterase/pectinesterase inhibitor 6; Includes: RecName: Full=Pectinesterase inhibitor 6; AltName: Full=Pectin methylesterase inhibitor 6; Includes: RecName: Full=Pectinesterase 6; Short=PE 6; EC=3.1.1.11; AltName: Full=Pectin methylesterase 6; Short=AtPME6; Flags: Precursor;	A0A118K352_CYNCS RecName: Full=Pectinesterase {ECO:0000256|ARBA:ARBA00013229, ECO:0000256|RuleBase:RU000589}; EC=3.1.1.11 {ECO:0000256|ARBA:ARBA00013229, ECO:0000256|RuleBase:RU000589};	--	GO:0005576,extracellular region; GO:0045330,aspartyl esterase activity; GO:0030599,pectinesterase activity; GO:0046910,pectinesterase inhibitor activity; GO:0042545,cell wall modification; GO:0045490,pectin catabolic process; GO:0003674,molecular_function; GO:0003824,catalytic activity; GO:0016787,hydrolase activity; GO:0016788,hydrolase activity, acting on ester bonds; GO:0052689,carboxylic este…	Pectinesterase	--	--	--
Cluster-113.0	0.86	0.41	0.66	0	0	0	39	20	29	0	0	0	-7.42739	1.04652e-07	7.38469e-07	down	2107	K08711 ATP-binding cassette, subfamily G (WHITE), member 2, PDR | (RefSeq) pleiotropic drug resistance protein 1-like (A)	ko02010: ABC transporters	uncharacterized protein LOC104887941 [Beta vulgaris subsp. vulgaris]	M860_ARATH RecName: Full=Uncharacterized mitochondrial protein AtMg00860; AltName: Full=ORF158;	J3SDF5_BETVV SubName: Full=Ty3/gypsy retrotransposon protein {ECO:0000313|EMBL:AFK13856.1};	FOG: Transposon-encoded proteins with TYA, reverse transcriptase, integrase domains in various combinations	GO:0005739,mitochondrion; GO:0005575,cellular_component; GO:0005622,intracellular anatomical structure; GO:0005737,cytoplasm; GO:0043226,organelle; GO:0043227,membrane-bounded organelle; GO:0043229,intracellular organelle; GO:0043231,intracellular membrane-bounded organelle; GO:0110165,cellular anatomical entity	RNase H-like domain found in reverse transcriptase	--	--	--
Cluster-11301.0	14.1	12.23	8.75	0.88	1.01	1.56	60	56	36	4	4	6	-3.52837	7.52966e-09	6.15178e-08	down	500	--	--	hypothetical protein L6452_24953 [Arctium lappa]	--	A0A2J6K452_LACSA SubName: Full=Uncharacterized protein {ECO:0000313|EMBL:PLY69838.1};	--	GO:0016021,integral component of membrane; GO:0005575,cellular_component; GO:0016020,membrane; GO:0031224,intrinsic component of membrane; GO:0110165,cellular anatomical entity	--	--	--	--
Cluster-11307.0	0.58	0.27	0.6	2.35	1.52	1.71	16	8	16	69	40	44	1.81051	0.000561815	0.00208455	up	1419	--	--	RNA-directed DNA polymerase, eukaryota, Reverse transcriptase zinc-binding domain protein [Artemisia annua]	--	A0A2U1MCN8_ARTAN SubName: Full=RNA-directed DNA polymerase, eukaryota, Reverse transcriptase zinc-binding domain protein {ECO:0000313|EMBL:PWA59031.1};	--	GO:0003964,RNA-directed DNA polymerase activity; GO:0003674,molecular_function; GO:0003824,catalytic activity; GO:0016740,transferase activity; GO:0016772,transferase activity, transferring phosphorus-containing groups; GO:0016779,nucleotidyltransferase activity; GO:0034061,DNA polymerase activity; GO:0140097,catalytic activity, acting on DNA; GO:0140640,catalytic activity, acting on a nucleic ac…	Ribosomal S13/S15 N-terminal domain	--	--	--
Cluster-11309.0	1.23	1.11	2.29	0.27	0.34	0.09	30	29	54	7	8	2	-2.86647	4.29803e-05	0.000200319	down	1289	--	--	--	--	--	--	--	--	--	--	--
Cluster-11348.0	0.72	1	0.93	5.41	5.57	5.52	4	6	5	31	29	28	2.45505	0.000129523	0.000548619	up	545	K11251 histone H2A | (RefSeq) histone H2A-like (A)	ko03082: ATP-dependent chromatin remodeling	hypothetical protein HanXRQr2_Chr16g0767371 [Helianthus annuus]	--	A0A2J6MK95_LACSA SubName: Full=Uncharacterized protein {ECO:0000313|EMBL:PLY99857.1};	--	--	--	--	--	--
Cluster-11349.0	51.23	59.42	49.41	29.27	27.54	29.11	68	88	64	39	34	35	-1.12212	0.000685018	0.00249025	down	362	--	--	--	--	--	--	--	--	--	--	--
Cluster-11354.0	46.66	50.7	56.92	14.72	22.21	15.84	612	715	722	203	276	192	-1.71049	1.87412e-19	4.00908e-18	down	844	--	--	probable disease resistance protein At5g66900 [Erigeron canadensis]	--	A0A5N6PQG2_9ASTR SubName: Full=Uncharacterized protein {ECO:0000313|EMBL:KAD6795901.1};	--	GO:0043531,ADP binding; GO:0050832,defense response to fungus; GO:0000166,nucleotide binding; GO:0003674,molecular_function; GO:0005488,binding; GO:0017076,purine nucleotide binding; GO:0030554,adenyl nucleotide binding; GO:0032553,ribonucleotide binding; GO:0032555,purine ribonucleotide binding; GO:0032559,adenyl ribonucleotide binding; GO:0036094,small molecule binding; GO:0043167,ion binding; …	Leucine Rich repeats (2 copies)	--	--	--
Cluster-11360.0	4.53	3.45	3.78	2.1	1.72	2.14	43	35	41	24	17	20	-1.07169	0.0155595	0.0391995	down	1095	K14833 nucleolar complex protein 2 | (RefSeq) nucleolar complex protein 2 homolog (A)	--	hypothetical protein L6452_30832 [Arctium lappa]	GDL82_ARATH RecName: Full=GDSL esterase/lipase At5g45670; EC=3.1.1.-; AltName: Full=Extracellular lipase At5g45670; Flags: Precursor;	A0A2U1Q753_ARTAN SubName: Full=SGNH hydrolase-type esterase domain-containing protein {ECO:0000313|EMBL:PWA93752.1};	--	GO:0005576,extracellular region; GO:0016788,hydrolase activity, acting on ester bonds; GO:0016042,lipid catabolic process; GO:0003674,molecular_function; GO:0003824,catalytic activity; GO:0016787,hydrolase activity; GO:0006629,lipid metabolic process; GO:0008150,biological_process; GO:0008152,metabolic process; GO:0009056,catabolic process; GO:0044238,primary metabolic process; GO:0071704,organic…	GDSL-like Lipase/Acylhydrolase	--	--	--
Cluster-11371.0	1.17	1.49	1.63	4.12	3.67	4.05	23	31	31	85	68	73	1.30952	0.000201464	0.000823228	up	1107	K03549 KUP system potassium uptake protein | (RefSeq) probable potassium transporter 17 (A)	--	hypothetical protein L6452_18453 [Arctium lappa]	HAK4_ORYSJ RecName: Full=Probable potassium transporter 4; AltName: Full=OsHAK4;	A0A251VFC4_HELAN RecName: Full=Potassium transporter {ECO:0000256|RuleBase:RU321113};	--	GO:0016021,integral component of membrane; GO:0016020,membrane; GO:0015079,potassium ion transmembrane transporter activity; GO:0006813,potassium ion transport; GO:0003674,molecular_function; GO:0005215,transporter activity; GO:0008324,cation transmembrane transporter activity; GO:0015075,ion transmembrane transporter activity; GO:0015318,inorganic molecular entity transmembrane transporter activ…	--	--	--	--
Cluster-11385.0	0	0.09	0.3	4.5	2.64	2.71	0	1	3	49	26	26	4.53025	5.47528e-06	2.98358e-05	up	737	--	--	hypothetical protein L1987_50959 [Smallanthus sonchifolius]	--	A0A699I175_TANCI SubName: Full=Uncharacterized protein {ECO:0000313|EMBL:GEZ14509.1};	--	--	Cotton fibre expressed protein	--	--	--
Cluster-11387.0	0.69	0.37	0.37	2.47	2.51	1.87	33	19	17	125	114	83	2.10773	8.63792e-08	6.17194e-07	up	2205	K03453 bile acid:Na+ symporter, BASS family | (RefSeq) probable sodium/metabolite cotransporter BASS3, chloroplastic (A)	--	BTB/POZ domain-containing protein At5g03250-like [Cynara cardunculus var. scolymus]	Y5325_ARATH RecName: Full=BTB/POZ domain-containing protein At5g03250;	A0A2U1N0R0_ARTAN SubName: Full=SKP1/BTB/POZ domain, NPH3 domain protein {ECO:0000313|EMBL:PWA67105.1};	--	GO:0016567,protein ubiquitination; GO:0006807,nitrogen compound metabolic process; GO:0008150,biological_process; GO:0008152,metabolic process; GO:0019538,protein metabolic process; GO:0032446,protein modification by small protein conjugation; GO:0036211,protein modification process; GO:0043170,macromolecule metabolic process; GO:0043412,macromolecule modification; GO:0044238,primary metabolic pr…	NPH3 family	--	--	--
Cluster-11388.1	204.94	210.29	200.45	46.58	45.52	48.57	6990	7787	6656	1698	1491	1567	-2.26907	1.56683e-149	6.86061e-147	down	1736	K13535 cardiolipin-specific phospholipase [EC:3.1.1.-] | (RefSeq) hypothetical protein (A)	ko00564: Glycerophospholipid metabolism	probable 1-acylglycerol-3-phosphate O-acyltransferase [Cynara cardunculus var. scolymus]	LPAAT_ORYSJ RecName: Full=Probable 1-acylglycerol-3-phosphate O-acyltransferase; EC=2.3.1.51; AltName: Full=Lipid droplet-binding protein CGI-58 homolog;	A0A103YND5_CYNCS RecName: Full=AB hydrolase-1 domain-containing protein {ECO:0000259|Pfam:PF00561};	Predicted hydrolase/acyltransferase (alpha/beta hydrolase superfamily)	GO:0005737,cytoplasm; GO:0003841,1-acylglycerol-3-phosphate O-acyltransferase activity; GO:0052689,carboxylic ester hydrolase activity; GO:0042171,lysophosphatidic acid acyltransferase activity; GO:0004623,phospholipase A2 activity; GO:0055088,lipid homeostasis; GO:0006654,phosphatidic acid biosynthetic process; GO:0003674,molecular_function; GO:0003824,catalytic activity; GO:0008374,O-acyltransf…	alpha/beta hydrolase fold	--	--	--
Cluster-11409.0	3.3	3.01	2.49	8.56	7.3	6.51	52	51	38	142	109	95	1.18633	6.02901e-05	0.000273063	up	948	K08081 tropinone reductase I [EC:1.1.1.206] | (RefSeq) tropinone reductase homolog At5g06060-like (A)	ko00960: Tropane, piperidine and pyridine alkaloid biosynthesis; ko01100: Metabolic pathways; ko01110: Biosynthesis of secondary metabolites	transcriptional regulator SUPERMAN-like [Cynara cardunculus var. scolymus]	TA1_ARATH RecName: Full=Transcriptional regulator TAC1; AltName: Full=Protein TELOMERASE ACTIVATOR1;	A0A118JWJ9_CYNCS RecName: Full=C2H2-type domain-containing protein {ECO:0000259|PROSITE:PS50157};	--	GO:0005634,nucleus; GO:0003677,DNA binding; GO:0003700,DNA-binding transcription factor activity; GO:0046872,metal ion binding; GO:0051973,positive regulation of telomerase activity; GO:0006355,regulation of DNA-templated transcription; GO:0003674,molecular_function; GO:0003676,nucleic acid binding; GO:0005488,binding; GO:0097159,organic cyclic compound binding; GO:1901363,heterocyclic compound b…	C2H2-type zinc finger	C2H2	TF	C2H2
Cluster-11420.0	41.79	43.66	37.85	122.8	112.53	142.13	595	668	521	1839	1518	1871	1.46034	2.81753e-22	7.15187e-21	up	888	K07375 tubulin beta | (RefSeq) tubulin beta chain-like (A)	ko04145: Phagosome; ko04814: Motor proteins	tubulin beta chain-like [Mangifera indica]	TBB1_ARATH RecName: Full=Tubulin beta-1 chain; AltName: Full=Beta-1-tubulin;	A0A7J6V1M9_THATH SubName: Full=Tubulin beta chain {ECO:0000313|EMBL:KAF5178701.1};	Beta tubulin	GO:0005737,cytoplasm; GO:0005874,microtubule; GO:0005773,vacuole; GO:0005525,GTP binding; GO:0003729,mRNA binding; GO:0005200,structural constituent of cytoskeleton; GO:0000226,microtubule cytoskeleton organization; GO:0007017,microtubule-based process; GO:0000278,mitotic cell cycle; GO:0009416,response to light stimulus; GO:0009826,unidimensional cell growth; GO:0000166,nucleotide binding; GO:00…	Tubulin C-terminal domain	--	--	--
Cluster-11430.0	15.11	13.4	11.89	3.42	2.36	0.88	102	126	117	27	26	13	-2.49961	2.39611e-12	2.88432e-11	down	1796	--	--	--	--	--	--	--	--	--	--	--
Cluster-11448.0	3.5	3.65	4.43	1.39	1.43	1.41	67	75	82	28	26	25	-1.6067	4.05419e-06	2.25063e-05	down	1081	K05278 flavonol synthase [EC:1.14.20.6] | (RefSeq) flavonol synthase/flavanone 3-hydroxylase-like (A)	ko00941: Flavonoid biosynthesis; ko01100: Metabolic pathways; ko01110: Biosynthesis of secondary metabolites	Isopenicillin N synthase [Cynara cardunculus var. scolymus]	JOX2_ARATH RecName: Full=Jasmonate-induced oxygenase 2 {ECO:0000303|PubMed:28559313}; EC=1.14.11.- {ECO:0000269|PubMed:28559313, ECO:0000269|PubMed:28760569, ECO:0000269|PubMed:33516967}; AltName: Full=2-oxoglutarate-dependent dioxygenase JOX2 {ECO:0000305}; AltName: Full=Jasmonic acid oxidase 2 {ECO:0000303|PubMed:28760569};	A0A103Y980_CYNCS SubName: Full=Isopenicillin N synthase {ECO:0000313|EMBL:KVI04852.1};	Iron/ascorbate family oxidoreductases	GO:0005829,cytosol; GO:0051213,dioxygenase activity; GO:0005506,iron ion binding; GO:0120091,jasmonic acid hydrolase; GO:0097237,cellular response to toxic substance; GO:0006952,defense response; GO:1900366,negative regulation of defense response to insect; GO:1900150,regulation of defense response to fungus; GO:2000022,regulation of jasmonic acid mediated signaling pathway; GO:0003674,molecular_…	non-haem dioxygenase in morphine synthesis N-terminal	--	--	--
Cluster-11451.0	2.96	3.9	2.78	1.86	2.03	1.99	328	497	305	219	198	170	-1.04049	1.30842e-06	7.85367e-06	down	5368	K08827 serine/threonine-protein kinase PRP4 [EC:2.7.11.1] | (RefSeq) serine/threonine-protein kinase prpf4B isoform X1 (A)	--	serine/threonine-protein kinase prpf4B isoform X1 [Cynara cardunculus var. scolymus]	AFC3_ARATH RecName: Full=Serine/threonine-protein kinase AFC3; EC=2.7.12.1;	A0A118K345_CYNCS RecName: Full=Non-specific serine/threonine protein kinase {ECO:0000256|ARBA:ARBA00012513}; EC=2.7.11.1 {ECO:0000256|ARBA:ARBA00012513};	U4/U6-associated splicing factor PRP4	GO:0005634,nucleus; GO:0005524,ATP binding; GO:0106310,protein serine kinase activity; GO:0004674,protein serine/threonine kinase activity; GO:0004712,protein serine/threonine/tyrosine kinase activity; GO:0004713,protein tyrosine kinase activity; GO:0046777,protein autophosphorylation; GO:0006468,protein phosphorylation; GO:0000166,nucleotide binding; GO:0003674,molecular_function; GO:0005488,bin…	Protein kinase domain	--	--	--
Cluster-11451.1	0.81	1.32	0.93	0.34	0.41	0.43	93	161	102	41	44	45	-1.53746	4.54388e-06	2.50298e-05	down	4818	K08827 serine/threonine-protein kinase PRP4 [EC:2.7.11.1] | (RefSeq) serine/threonine-protein kinase prpf4B isoform X1 (A)	--	serine/threonine-protein kinase prpf4B isoform X1 [Cynara cardunculus var. scolymus]	AFC3_ARATH RecName: Full=Serine/threonine-protein kinase AFC3; EC=2.7.12.1;	A0A118K345_CYNCS RecName: Full=Non-specific serine/threonine protein kinase {ECO:0000256|ARBA:ARBA00012513}; EC=2.7.11.1 {ECO:0000256|ARBA:ARBA00012513};	U4/U6-associated splicing factor PRP4	GO:0005634,nucleus; GO:0005524,ATP binding; GO:0106310,protein serine kinase activity; GO:0004674,protein serine/threonine kinase activity; GO:0004712,protein serine/threonine/tyrosine kinase activity; GO:0004713,protein tyrosine kinase activity; GO:0046777,protein autophosphorylation; GO:0006468,protein phosphorylation; GO:0000166,nucleotide binding; GO:0003674,molecular_function; GO:0005488,bin…	Protein kinase domain	--	--	--
Cluster-11452.0	5.44	3.72	4.19	1.49	0.79	1.15	87	64	65	25	12	17	-2.11313	1.2746e-06	7.66604e-06	down	960	--	--	--	--	--	--	--	--	--	--	--
Cluster-11464.0	0.18	0.23	0.44	2.18	2.11	2.88	3	4	7	38	33	44	2.94336	7.78052e-06	4.12895e-05	up	978	K14724 solute carrier family 9 (sodium/hydrogen exchanger), member 8 | (RefSeq) sodium/hydrogen exchanger 2-like (A)	--	sodium/hydrogen exchanger 2-like [Cynara cardunculus var. scolymus]	NHX1_ORYSJ RecName: Full=Sodium/hydrogen exchanger 1 {ECO:0000303|PubMed:10395929}; AltName: Full=Na(+)/H(+) exchanger 1 {ECO:0000303|PubMed:10395929}; Short=OsNHX1 {ECO:0000303|PubMed:10395929};	A0A2J6KS29_LACSA RecName: Full=Sodium/hydrogen exchanger {ECO:0000256|RuleBase:RU003722};	Sodium/hydrogen exchanger protein	GO:0016021,integral component of membrane; GO:0005886,plasma membrane; GO:0005774,vacuolar membrane; GO:0015386,potassium:proton antiporter activity; GO:0015385,sodium:proton antiporter activity; GO:0071805,potassium ion transmembrane transport; GO:0051453,regulation of intracellular pH; GO:0098719,sodium ion import across plasma membrane; GO:0003674,molecular_function; GO:0005215,transporter act…	Sodium/hydrogen exchanger family	--	--	--
Cluster-11470.0	8.54	8.7	9.99	1.6	2.1	1.91	304	331	343	60	71	63	-2.43263	1.70048e-30	6.43962e-29	down	1726	K23260 scopoletin glucosyltransferase [EC:2.4.1.128] | (RefSeq) scopoletin glucosyltransferase (A)	ko00999: Biosynthesis of various plant secondary metabolites; ko01110: Biosynthesis of secondary metabolites	hypothetical protein L6452_23064 [Arctium lappa]	SCGT_TOBAC RecName: Full=Scopoletin glucosyltransferase; EC=2.4.1.128; AltName: Full=Phenylpropanoid:glucosyltransferase 1;	A0A2J6MDB3_LACSA SubName: Full=Uncharacterized protein {ECO:0000313|EMBL:PLY97573.1};	UDP-glucuronosyl and UDP-glucosyl transferase	GO:0042802,identical protein binding; GO:0050275,scopoletin glucosyltransferase activity; GO:0003674,molecular_function; GO:0005488,binding; GO:0005515,protein binding; GO:0003824,catalytic activity; GO:0008194,UDP-glycosyltransferase activity; GO:0016740,transferase activity; GO:0016757,glycosyltransferase activity; GO:0016758,hexosyltransferase activity; GO:0035251,UDP-glucosyltransferase activ…	UDP-glucoronosyl and UDP-glucosyl transferase	--	--	--
Cluster-11480.0	8.38	8.95	6.06	19.03	13.06	20.73	57	66	40	135	84	130	1.00852	0.00368694	0.0112394	up	596	--	--	hypothetical protein L6452_44679 [Arctium lappa]	--	A0A118K177_CYNCS SubName: Full=Uncharacterized protein {ECO:0000313|EMBL:KVI02417.1};	--	--	--	--	--	--
Cluster-11498.0	33.24	30.64	30.62	9.37	8.62	8.61	1113	1137	1030	333	289	261	-1.9977	3.54096e-72	4.32686e-70	down	1756	K19041 E3 ubiquitin-protein ligase RNF38/44 [EC:2.3.2.27] | (RefSeq) probable E3 ubiquitin-protein ligase ZFP1 (A)	--	hypothetical protein L6452_32273 [Arctium lappa]	HIP1_ORYSJ RecName: Full=Probable E3 ubiquitin-protein ligase HIP1; EC=2.3.2.27; AltName: Full=HAL3-interacting protein 1; Short=OsHIP1; AltName: Full=RING-H2 finger HIP1; AltName: Full=RING-type E3 ubiquitin transferase HIP1 {ECO:0000305};	A0A2J6JGR3_LACSA RecName: Full=RING-type domain-containing protein {ECO:0000259|PROSITE:PS50089};	FOG: Predicted E3 ubiquitin ligase	GO:0046872,metal ion binding; GO:0061630,ubiquitin protein ligase activity; GO:0044260,cellular macromolecule metabolic process; GO:0040008,regulation of growth; GO:0003674,molecular_function; GO:0005488,binding; GO:0043167,ion binding; GO:0043169,cation binding; GO:0003824,catalytic activity; GO:0004842,ubiquitin-protein transferase activity; GO:0016740,transferase activity; GO:0019787,ubiquitin…	Ring finger domain	--	--	--
Cluster-11498.1	1.38	1.56	1.91	0.54	0.2	0.36	36	44	49	15	5	9	-2.26835	6.0348e-05	0.000273295	down	1385	K19041 E3 ubiquitin-protein ligase RNF38/44 [EC:2.3.2.27] | (RefSeq) probable E3 ubiquitin-protein ligase ZFP1 isoform X1 (A)	--	E3 ubiquitin-protein ligase MBR2-like isoform X2 [Cynara cardunculus var. scolymus]	HIP1_ORYSJ RecName: Full=Probable E3 ubiquitin-protein ligase HIP1; EC=2.3.2.27; AltName: Full=HAL3-interacting protein 1; Short=OsHIP1; AltName: Full=RING-H2 finger HIP1; AltName: Full=RING-type E3 ubiquitin transferase HIP1 {ECO:0000305};	A0A2U1KBY0_ARTAN SubName: Full=Zinc finger, RING/FYVE/PHD-type {ECO:0000313|EMBL:PWA34270.1};	FOG: Predicted E3 ubiquitin ligase	GO:0046872,metal ion binding; GO:0061630,ubiquitin protein ligase activity; GO:0044260,cellular macromolecule metabolic process; GO:0040008,regulation of growth; GO:0003674,molecular_function; GO:0005488,binding; GO:0043167,ion binding; GO:0043169,cation binding; GO:0003824,catalytic activity; GO:0004842,ubiquitin-protein transferase activity; GO:0016740,transferase activity; GO:0019787,ubiquitin…	--	--	--	--
Cluster-115.0	14.34	17.97	14.8	4.34	3.34	4.02	104	141	104	33	23	27	-2.16986	2.28656e-11	2.48875e-10	down	615	--	--	--	--	--	--	--	--	--	--	--
Cluster-115.2	10.55	13.31	11.42	4.26	3.13	2.57	71	97	74	30	20	16	-1.98418	1.96789e-07	1.3342e-06	down	594	--	--	--	--	--	--	--	--	--	--	--
Cluster-115.3	33.2	104.43	40.9	7.29	4.41	8.16	57	104	51	17	10	18	-2.31558	3.14013e-06	1.77795e-05	down	416	--	--	--	--	--	--	--	--	--	--	--
Cluster-11518.0	159.14	99.7	139.26	50.87	55.69	58.79	1615	1090	1369	540	533	549	-1.43185	8.1959e-14	1.14191e-12	down	728	--	--	non-specific lipid transfer protein GPI-anchored 5-like [Erigeron canadensis]	LTPG5_ARATH RecName: Full=Non-specific lipid transfer protein GPI-anchored 5 {ECO:0000303|PubMed:23893219}; Short=AtLTPG-5 {ECO:0000303|PubMed:23893219}; Short=Protein LTP-GPI-ANCHORED 5 {ECO:0000303|PubMed:23893219}; AltName: Full=Xylogen like protein 12 {ECO:0000303|PubMed:21558309}; Short=AtXYLP12 {ECO:0000303|PubMed:21558309}; Short=AtXYP8 {ECO:0000303|PubMed:21558309}; Flags: Precursor;	A0A2J6JPP3_LACSA RecName: Full=AAI domain-containing protein {ECO:0000259|SMART:SM00499};	--	GO:0031225,anchored component of membrane; GO:0005829,cytosol; GO:0005886,plasma membrane; GO:0008289,lipid binding; GO:0050832,defense response to fungus; GO:0006869,lipid transport; GO:0140426,PAMP-triggered immunity signalling pathway; GO:0002237,response to molecule of bacterial origin; GO:0002240,response to molecule of oomycetes origin; GO:0009624,response to nematode; GO:0003674,molecular_…	Probable lipid transfer	--	--	--
Cluster-11550.0	23.7	22.59	24.56	82.92	86.24	78.06	1745	1777	1744	6465	6028	5328	1.65431	1.75453e-125	5.58726e-123	up	3220	K26077 ATP-dependent RNA helicase ISE2 [EC:3.6.4.13] | (RefSeq) hypothetical protein (A)	--	probable inactive leucine-rich repeat receptor-like protein kinase At3g03770 isoform X2 [Cynara cardunculus var. scolymus]	Y3037_ARATH RecName: Full=Probable inactive leucine-rich repeat receptor-like protein kinase At3g03770; Flags: Precursor;	A0A103YBR2_CYNCS SubName: Full=Concanavalin A-like lectin/glucanase, subgroup {ECO:0000313|EMBL:KVI06170.1};	--	GO:0016021,integral component of membrane; GO:0005886,plasma membrane; GO:0005524,ATP binding; GO:0004672,protein kinase activity; GO:0046777,protein autophosphorylation; GO:0000166,nucleotide binding; GO:0003674,molecular_function; GO:0005488,binding; GO:0017076,purine nucleotide binding; GO:0030554,adenyl nucleotide binding; GO:0032553,ribonucleotide binding; GO:0032555,purine ribonucleotide bi…	Protein kinase domain	--	--	--
Cluster-11561.0	2.68	1.23	2.07	11.46	7.12	9.99	12	6	9	53	30	41	2.08585	0.000288866	0.00114487	up	503	--	--	--	--	--	--	--	--	--	--	--
Cluster-11562.0	408.69	342.74	375.86	44.72	41.24	49.52	9462	8501	8403	1086	900	1055	-3.21496	7.03786e-147	2.92907e-144	down	1239	K13420 LRR receptor-like serine/threonine-protein kinase FLS2 [EC:2.7.11.1] | (RefSeq) LRR receptor-like serine/threonine-protein kinase FLS2 (A)	ko04016: MAPK signaling pathway - plant; ko04626: Plant-pathogen interaction	hypothetical protein L6452_00433 [Arctium lappa]	EP1G_DAUCA RecName: Full=Epidermis-specific secreted glycoprotein EP1; AltName: Full=52/54 kDa medium protein; Flags: Precursor;	A0A124SHS5_CYNCS SubName: Full=Uncharacterized protein {ECO:0000313|EMBL:KVI10458.1};	--	GO:0005576,extracellular region; GO:0030246,carbohydrate binding; GO:0006833,water transport; GO:0003674,molecular_function; GO:0005488,binding; GO:0006810,transport; GO:0008150,biological_process; GO:0042044,fluid transport; GO:0051179,localization; GO:0051234,establishment of localization; GO:0005575,cellular_component; GO:0110165,cellular anatomical entity	D-mannose binding lectin	--	--	--
Cluster-11564.0	1.18	0.76	0.85	10.83	10.56	11.41	13	9	9	125	110	116	3.40067	1.86543e-17	3.48814e-16	up	761	K14488 SAUR family protein | (RefSeq) auxin-responsive protein SAUR50 (A)	ko04075: Plant hormone signal transduction	hypothetical protein L6452_19237 [Arctium lappa]	SAU50_ARATH RecName: Full=Auxin-responsive protein SAUR50 {ECO:0000303|PubMed:12036261}; AltName: Full=Protein SMALL AUXIN UP-REGULATED RNA 50 {ECO:0000303|PubMed:12036261};	A0A6S7PA36_LACSI SubName: Full=Uncharacterized protein {ECO:0000313|EMBL:CAB4111286.1};	--	GO:0005886,plasma membrane; GO:0009734,auxin-activated signaling pathway; GO:0040008,regulation of growth; GO:0009733,response to auxin; GO:0009741,response to brassinosteroid; GO:0007154,cell communication; GO:0007165,signal transduction; GO:0008150,biological_process; GO:0009719,response to endogenous stimulus; GO:0009725,response to hormone; GO:0009755,hormone-mediated signaling pathway; GO:00…	Auxin responsive protein	--	--	--
Cluster-11573.0	1.81	3.17	1.95	0.62	0.61	0.55	25	47	26	9	8	7	-2.12155	0.000387653	0.00149194	down	870	--	--	RNA-directed DNA polymerase, eukaryota [Artemisia annua]	--	A0A2U1PWP5_ARTAN SubName: Full=RNA-directed DNA polymerase, eukaryota {ECO:0000313|EMBL:PWA90188.1};	--	GO:0003964,RNA-directed DNA polymerase activity; GO:0003674,molecular_function; GO:0003824,catalytic activity; GO:0016740,transferase activity; GO:0016772,transferase activity, transferring phosphorus-containing groups; GO:0016779,nucleotidyltransferase activity; GO:0034061,DNA polymerase activity; GO:0140097,catalytic activity, acting on DNA; GO:0140640,catalytic activity, acting on a nucleic ac…	--	--	--	--
Cluster-11594.0	16.8	22.48	15.09	2.79	2.45	2.57	738	1039	637	125	101	105	-2.95958	1.99429e-46	1.32852e-44	down	2174	--	--	protein PLASTID MOVEMENT IMPAIRED 2-like [Cynara cardunculus var. scolymus]	PMI2_ARATH RecName: Full=Protein PLASTID MOVEMENT IMPAIRED 2; AltName: Full=Protein WEAK CHLOROPLAST MOVEMENT UNDER BLUE LIGHT 2; Short=Protein WEB2;	A0A103YGU4_CYNCS SubName: Full=Uncharacterized protein {ECO:0000313|EMBL:KVI08842.1};	--	GO:0005829,cytosol; GO:0009904,chloroplast accumulation movement; GO:0009903,chloroplast avoidance movement; GO:0009637,response to blue light; GO:0006996,organelle organization; GO:0008150,biological_process; GO:0009657,plastid organization; GO:0009658,chloroplast organization; GO:0009902,chloroplast relocation; GO:0009987,cellular process; GO:0016043,cellular component organization; GO:0019750,…	Weak chloroplast movement under blue light	--	--	--
Cluster-11615.0	21.55	26.35	25.16	8.26	8.64	5.31	224	295	253	90	85	51	-1.8831	2.47076e-14	3.6012e-13	down	737	--	--	hypothetical protein L2E82_44229 [Cichorium intybus]	ALKR4_ARATH RecName: Full=Probable aldo-keto reductase 4; EC=1.1.1.-;	A0A5N6R1R9_9ROSI SubName: Full=Uncharacterized protein {ECO:0000313|EMBL:KAE8022932.1};	--	GO:0005737,cytoplasm; GO:0005829,cytosol; GO:0005634,nucleus; GO:0004033,aldo-keto reductase (NADP) activity; GO:0003674,molecular_function; GO:0003824,catalytic activity; GO:0016491,oxidoreductase activity; GO:0016614,oxidoreductase activity, acting on CH-OH group of donors; GO:0016616,oxidoreductase activity, acting on the CH-OH group of donors, NAD or NADP as acceptor; GO:0005575,cellular_comp…	--	--	--	--
Cluster-11617.0	0.4	0.34	0.35	5.43	4.91	5.18	12	11	10	171	139	143	3.67619	1.04479e-23	2.88933e-22	up	1500	--	--	hypothetical protein L1887_03455 [Cichorium endivia]	BIG1B_ARATH RecName: Full=Protein BIG GRAIN 1-like B {ECO:0000305};	A0A2J6JSD7_LACSA SubName: Full=Uncharacterized protein {ECO:0000313|EMBL:PLY65706.1};	--	GO:0005886,plasma membrane; GO:0060918,auxin transport; GO:0009734,auxin-activated signaling pathway; GO:0010929,positive regulation of auxin mediated signaling pathway; GO:0006810,transport; GO:0008150,biological_process; GO:0009914,hormone transport; GO:0010817,regulation of hormone levels; GO:0051179,localization; GO:0051234,establishment of localization; GO:0065007,biological regulation; GO:0…	--	--	--	--
Cluster-11628.0	22.58	15	18.31	41.76	65.79	25.85	356	254	279	693	983	377	1.08451	0.000555257	0.00206222	up	948	--	--	hypothetical protein LSAT_5X179960 [Lactuca sativa]	TDIF_ZINVI RecName: Full=CLAVATA3/ESR (CLE)-related protein TDIF {ECO:0000303|PubMed:16902140}; AltName: Full=Tracheary element differentiation inhibitory factor {ECO:0000303|PubMed:16902140}; Contains: RecName: Full=TDIFp {ECO:0000303|PubMed:16902140}; Flags: Precursor;	A0A2J6M1P1_LACSA SubName: Full=Uncharacterized protein {ECO:0000313|EMBL:PLY93512.1};	--	GO:0048046,apoplast; GO:0005615,extracellular space; GO:0016021,integral component of membrane; GO:0005886,plasma membrane; GO:0033612,receptor serine/threonine kinase binding; GO:0045168,cell-cell signaling involved in cell fate commitment; GO:0010087,phloem or xylem histogenesis; GO:0010067,procambium histogenesis; GO:0010089,xylem development; GO:0003674,molecular_function; GO:0005102,signalin…	--	--	--	--
Cluster-11637.0	0.37	0.31	0.5	1.28	0.98	0.68	20	18	26	73	50	34	1.1644	0.0126308	0.03279	up	2441	--	--	hypothetical protein L6452_00617 [Arctium lappa]	--	A0A103YKE4_CYNCS SubName: Full=Uncharacterized protein {ECO:0000313|EMBL:KVI10627.1}; Flags: Fragment;	--	--	--	--	--	--
Cluster-11640.0	0.18	0.17	0.31	3.17	1.76	3.93	3	3	5	56	28	61	3.62591	3.39332e-07	2.22837e-06	up	987	K01188 beta-glucosidase [EC:3.2.1.21] | (RefSeq) beta-glucosidase 13-like (A)	ko00460: Cyanoamino acid metabolism; ko00500: Starch and sucrose metabolism; ko00999: Biosynthesis of various plant secondary metabolites; ko01100: Metabolic pathways; ko01110: Biosynthesis of secondary metabolites	--	--	--	--	--	--	--	--	--
Cluster-11648.0	12.39	13.23	11.84	38.9	33.86	37.87	69	80	64	225	178	194	1.38775	1.1231e-09	1.01635e-08	up	547	--	--	Bifunctional inhibitor/plant lipid transfer protein/seed storage helical domain-containing protein [Artemisia annua]	--	A0A2U1MW95_ARTAN SubName: Full=Bifunctional inhibitor/plant lipid transfer protein/seed storage helical domain-containing protein {ECO:0000313|EMBL:PWA65543.1};	--	GO:0006869,lipid transport; GO:0006810,transport; GO:0008150,biological_process; GO:0010876,lipid localization; GO:0033036,macromolecule localization; GO:0051179,localization; GO:0051234,establishment of localization; GO:0071702,organic substance transport	--	--	--	--
Cluster-11654.0	1.65	0.96	1.64	3.2	3.12	3.49	24	15	23	49	43	47	1.0588	0.0178102	0.0440228	up	900	K09264 MADS-box transcription factor, plant | (RefSeq) agamous-like MADS-box protein AGL8 homolog isoform X1 (A)	--	hypothetical protein E3N88_07098 [Mikania micrantha]	--	A0A5N6PRL6_9ASTR SubName: Full=Uncharacterized protein {ECO:0000313|EMBL:KAD6796202.1};	--	--	--	--	--	--
Cluster-11677.1	0.88	0.98	0.73	0.14	0.5	0.36	61	73	48	10	32	23	-1.55767	0.00333849	0.0103065	down	3065	K14652 3,4-dihydroxy 2-butanone 4-phosphate synthase / GTP cyclohydrolase II [EC:4.1.99.12 3.5.4.25] | (RefSeq) bifunctional riboflavin biosynthesis protein RIBA 1, chloroplastic (A)	ko00740: Riboflavin metabolism; ko00790: Folate biosynthesis; ko01100: Metabolic pathways; ko01110: Biosynthesis of secondary metabolites; ko01240: Biosynthesis of cofactors	hypothetical protein L2E82_01850 [Cichorium intybus]	RIBA1_ARATH RecName: Full=Bifunctional riboflavin biosynthesis protein RIBA 1, chloroplastic; Short=AtRIBA1; Includes: RecName: Full=3,4-dihydroxy-2-butanone 4-phosphate synthase; Short=DHBP synthase; EC=4.1.99.12; Includes: RecName: Full=GTP cyclohydrolase-2; EC=3.5.4.25; AltName: Full=GTP cyclohydrolase II; Flags: Precursor;	A0A6L2JYW6_TANCI RecName: Full=GTP cyclohydrolase II {ECO:0000256|ARBA:ARBA00012762}; EC=3.5.4.25 {ECO:0000256|ARBA:ARBA00012762};	Bifunctional GTP cyclohydrolase II/3,4-dihydroxy-2butanone-4-phosphate synthase	GO:0009507,chloroplast; GO:0009570,chloroplast stroma; GO:0008686,3,4-dihydroxy-2-butanone-4-phosphate synthase activity; GO:0005525,GTP binding; GO:0003935,GTP cyclohydrolase II activity; GO:0046872,metal ion binding; GO:0009231,riboflavin biosynthetic process; GO:0003674,molecular_function; GO:0003824,catalytic activity; GO:0016829,lyase activity; GO:0016830,carbon-carbon lyase activity; GO:000…	3,4-dihydroxy-2-butanone 4-phosphate synthase	--	--	--
Cluster-11677.5	8.86	6.38	10.76	3.09	3.91	4.56	424	326	497	156	177	202	-1.31738	5.72398e-07	3.64833e-06	down	2210	K14652 3,4-dihydroxy 2-butanone 4-phosphate synthase / GTP cyclohydrolase II [EC:4.1.99.12 3.5.4.25] | (RefSeq) bifunctional riboflavin biosynthesis protein RIBA 1, chloroplastic-like (A)	ko00740: Riboflavin metabolism; ko00790: Folate biosynthesis; ko01100: Metabolic pathways; ko01110: Biosynthesis of secondary metabolites; ko01240: Biosynthesis of cofactors	hypothetical protein L6452_27923 [Arctium lappa]	RIBA1_ARATH RecName: Full=Bifunctional riboflavin biosynthesis protein RIBA 1, chloroplastic; Short=AtRIBA1; Includes: RecName: Full=3,4-dihydroxy-2-butanone 4-phosphate synthase; Short=DHBP synthase; EC=4.1.99.12; Includes: RecName: Full=GTP cyclohydrolase-2; EC=3.5.4.25; AltName: Full=GTP cyclohydrolase II; Flags: Precursor;	A0A5N6LLM2_9ASTR RecName: Full=GTP cyclohydrolase II {ECO:0000256|ARBA:ARBA00012762}; EC=3.5.4.25 {ECO:0000256|ARBA:ARBA00012762};	Bifunctional GTP cyclohydrolase II/3,4-dihydroxy-2butanone-4-phosphate synthase	GO:0009507,chloroplast; GO:0009570,chloroplast stroma; GO:0008686,3,4-dihydroxy-2-butanone-4-phosphate synthase activity; GO:0005525,GTP binding; GO:0003935,GTP cyclohydrolase II activity; GO:0046872,metal ion binding; GO:0009231,riboflavin biosynthetic process; GO:0003674,molecular_function; GO:0003824,catalytic activity; GO:0016829,lyase activity; GO:0016830,carbon-carbon lyase activity; GO:000…	3,4-dihydroxy-2-butanone 4-phosphate synthase	--	--	--
Cluster-11677.7	12.19	10.5	10.88	6.94	3.98	3.9	555	511	478	334	172	164	-1.33007	1.81467e-07	1.2363e-06	down	2118	K14652 3,4-dihydroxy 2-butanone 4-phosphate synthase / GTP cyclohydrolase II [EC:4.1.99.12 3.5.4.25] | (RefSeq) bifunctional riboflavin biosynthesis protein RIBA 1, chloroplastic-like (A)	ko00740: Riboflavin metabolism; ko00790: Folate biosynthesis; ko01100: Metabolic pathways; ko01110: Biosynthesis of secondary metabolites; ko01240: Biosynthesis of cofactors	hypothetical protein L6452_27923 [Arctium lappa]	RIBA1_ARATH RecName: Full=Bifunctional riboflavin biosynthesis protein RIBA 1, chloroplastic; Short=AtRIBA1; Includes: RecName: Full=3,4-dihydroxy-2-butanone 4-phosphate synthase; Short=DHBP synthase; EC=4.1.99.12; Includes: RecName: Full=GTP cyclohydrolase-2; EC=3.5.4.25; AltName: Full=GTP cyclohydrolase II; Flags: Precursor;	A0A5N6LLM2_9ASTR RecName: Full=GTP cyclohydrolase II {ECO:0000256|ARBA:ARBA00012762}; EC=3.5.4.25 {ECO:0000256|ARBA:ARBA00012762};	Bifunctional GTP cyclohydrolase II/3,4-dihydroxy-2butanone-4-phosphate synthase	GO:0009507,chloroplast; GO:0009570,chloroplast stroma; GO:0008686,3,4-dihydroxy-2-butanone-4-phosphate synthase activity; GO:0005525,GTP binding; GO:0003935,GTP cyclohydrolase II activity; GO:0046872,metal ion binding; GO:0009231,riboflavin biosynthetic process; GO:0003674,molecular_function; GO:0003824,catalytic activity; GO:0016829,lyase activity; GO:0016830,carbon-carbon lyase activity; GO:000…	3,4-dihydroxy-2-butanone 4-phosphate synthase	--	--	--
Cluster-11702.0	0.8	0.67	1.02	0.11	0.12	0.02	36	32	44	5	5	1	-3.47555	9.86786e-07	6.04746e-06	down	2090	K14401 cleavage and polyadenylation specificity factor subunit 1 | (RefSeq) cleavage and polyadenylation specificity factor subunit 1-like (A)	ko03015: mRNA surveillance pathway	hypothetical protein L6452_38183 [Arctium lappa]	POLX_TOBAC RecName: Full=Retrovirus-related Pol polyprotein from transposon TNT 1-94; Includes: RecName: Full=Protease; EC=3.4.23.-; Includes: RecName: Full=Reverse transcriptase; EC=2.7.7.49; Includes: RecName: Full=Endonuclease;	A0A2R6RYD4_ACTCC SubName: Full=Endonuclease {ECO:0000313|EMBL:PSS35035.1};	FOG: Transposon-encoded proteins with TYA, reverse transcriptase, integrase domains in various combinations	GO:0004190,aspartic-type endopeptidase activity; GO:0004519,endonuclease activity; GO:0003676,nucleic acid binding; GO:0003964,RNA-directed DNA polymerase activity; GO:0008270,zinc ion binding; GO:0015074,DNA integration; GO:0006508,proteolysis; GO:0003674,molecular_function; GO:0003824,catalytic activity; GO:0004175,endopeptidase activity; GO:0008233,peptidase activity; GO:0016787,hydrolase acti…	Integrase core domain	--	--	--
Cluster-11703.0	110.88	86.69	104.34	408.88	369.09	418.99	3293	2756	2991	12827	10398	11524	1.83873	4.11498e-48	2.87331e-46	up	1495	K10256 omega-6 fatty acid desaturase / acyl-lipid omega-6 desaturase (Delta-12 desaturase) [EC:1.14.19.6 1.14.19.22] | (RefSeq) delta(12)-fatty-acid desaturase FAD2-like (A)	ko01040: Biosynthesis of unsaturated fatty acids; ko01100: Metabolic pathways; ko01212: Fatty acid metabolism	delta(12)-fatty-acid desaturase FAD2-like [Cynara cardunculus var. scolymus]	FAD12_PUNGR RecName: Full=Delta(12)-acyl-lipid-desaturase {ECO:0000303|PubMed:12354116}; EC=1.14.19.- {ECO:0000305}; AltName: Full=Delta(12)-oleate desaturase {ECO:0000303|PubMed:12464604}; Short=PgFAD2 {ECO:0000303|PubMed:12464604};	A0A124SIA1_CYNCS SubName: Full=Fatty acid desaturase, type 1 {ECO:0000313|EMBL:KVI12046.1};	--	GO:0016021,integral component of membrane; GO:0016717,oxidoreductase activity, acting on paired donors, with oxidation of a pair of donors resulting in the reduction of molecular oxygen to two molecules of water; GO:0006636,unsaturated fatty acid biosynthetic process; GO:0003674,molecular_function; GO:0003824,catalytic activity; GO:0016491,oxidoreductase activity; GO:0016705,oxidoreductase activi…	Fatty acid desaturase	--	--	--
Cluster-11704.0	3.01	3.08	2.99	0.91	0.82	0.97	50	55	48	16	13	15	-1.8966	1.00328e-05	5.21554e-05	down	982	--	--	--	--	--	--	--	--	--	--	--
Cluster-11711.4	1.15	1.96	2.41	0.84	0.99	0.67	39	72	80	30	32	21	-1.31045	0.00324516	0.0100494	down	1683	K03937 NADH dehydrogenase (ubiquinone) Fe-S protein 4 | (RefSeq) NADH dehydrogenase [ubiquinone] iron-sulfur protein 4, mitochondrial-like (A)	ko00190: Oxidative phosphorylation; ko01100: Metabolic pathways	protein LHCP TRANSLOCATION DEFECT [Cynara cardunculus var. scolymus]	LTD_ARATH RecName: Full=Protein LHCP TRANSLOCATION DEFECT; AltName: Full=Protein GRANA-DEFICIENT CHLOROPLAST 1; Flags: Precursor;	A0A2J6KL72_LACSA RecName: Full=NADH dehydrogenase [ubiquinone] iron-sulfur protein 4, mitochondrial {ECO:0000256|RuleBase:RU367010};	--	GO:0009507,chloroplast; GO:0009941,chloroplast envelope; GO:0009570,chloroplast stroma; GO:0009535,chloroplast thylakoid membrane; GO:0090391,granum assembly; GO:0006886,intracellular protein transport; GO:0006996,organelle organization; GO:0008150,biological_process; GO:0009657,plastid organization; GO:0009658,chloroplast organization; GO:0009987,cellular process; GO:0016043,cellular component o…	--	--	--	--
Cluster-11711.5	2.8	3.14	2.88	1	0.41	0.49	101	122	101	38	14	16	-2.37455	1.81502e-08	1.41312e-07	down	1758	K03937 NADH dehydrogenase (ubiquinone) Fe-S protein 4 | (RefSeq) NADH dehydrogenase [ubiquinone] iron-sulfur protein 4, mitochondrial-like (A)	ko00190: Oxidative phosphorylation; ko01100: Metabolic pathways	hypothetical protein LSAT_3X53440 [Lactuca sativa]	NDUS4_ARATH RecName: Full=NADH dehydrogenase [ubiquinone] iron-sulfur protein 4, mitochondrial; AltName: Full=Protein FROSTBITE1; Flags: Precursor;	A0A2J6KL72_LACSA RecName: Full=NADH dehydrogenase [ubiquinone] iron-sulfur protein 4, mitochondrial {ECO:0000256|RuleBase:RU367010};	NADH:ubiquinone oxidoreductase, NDUFS4/18 kDa subunit	GO:0005747,mitochondrial respiratory chain complex I; GO:0005739,mitochondrion; GO:0009536,plastid; GO:0050897,cobalt ion binding; GO:0008137,NADH dehydrogenase (ubiquinone) activity; GO:0009631,cold acclimation; GO:0006970,response to osmotic stress; GO:0003674,molecular_function; GO:0005488,binding; GO:0043167,ion binding; GO:0043169,cation binding; GO:0046872,metal ion binding; GO:0046914,tran…	--	--	--	--
Cluster-11719.1	473.12	623.54	508.6	35.86	29.62	36.29	6052	8602	6290	473	347	420	-4.17145	1.70038e-158	8.31109e-156	down	835	K14484 auxin-responsive protein IAA | (RefSeq) auxin-induced protein 22D-like (A)	ko04075: Plant hormone signal transduction	Aux/IAA-ARF-dimerization, partial [Cynara cardunculus var. scolymus]	AX22D_VIGRR RecName: Full=Auxin-induced protein 22D; AltName: Full=Indole-3-acetic acid-induced protein ARG13;	A0A103XP45_CYNCS RecName: Full=Auxin-responsive protein {ECO:0000256|RuleBase:RU004549}; Flags: Fragment;	--	GO:0005634,nucleus; GO:0009734,auxin-activated signaling pathway; GO:0006355,regulation of DNA-templated transcription; GO:0007154,cell communication; GO:0007165,signal transduction; GO:0008150,biological_process; GO:0009719,response to endogenous stimulus; GO:0009725,response to hormone; GO:0009733,response to auxin; GO:0009755,hormone-mediated signaling pathway; GO:0009987,cellular process; GO:…	AUX/IAA family	AUX/IAA	TR	AUX/IAA
Cluster-11740.0	146.67	209.26	146.01	60.16	67.39	64.02	2615	4003	2515	1130	1139	1056	-1.5459	9.68592e-21	2.23708e-19	down	1029	--	--	transcription factor IBH1-like [Cynara cardunculus var. scolymus]	IBH1_ARATH RecName: Full=Transcription factor IBH1; Short=AtIBH1; AltName: Full=BHLH transcription factor zeta; Short=bHLH zeta; AltName: Full=Basic helix-loop-helix protein 158; Short=AtbHLH158; Short=bHLH 158; AltName: Full=Protein ILI1-BINDING BHLH 1; AltName: Full=bHLH transcription factor bHLH158;	A0A103Y772_CYNCS SubName: Full=Uncharacterized protein {ECO:0000313|EMBL:KVI03785.1};	--	GO:0005634,nucleus; GO:0003700,DNA-binding transcription factor activity; GO:0046983,protein dimerization activity; GO:0000976,transcription cis-regulatory region binding; GO:0009742,brassinosteroid mediated signaling pathway; GO:0009740,gibberellic acid mediated signaling pathway; GO:0040008,regulation of growth; GO:0003674,molecular_function; GO:0140110,transcription regulator activity; GO:0005…	--	--	--	--
Cluster-11747.0	3.54	4.89	4.54	0.33	0.88	0.69	169	242	224	18	43	29	-2.90436	4.52526e-15	7.06346e-14	down	2648	--	--	hypothetical protein L484_000844 [Morus notabilis]	--	W9RBS1_9ROSA SubName: Full=Uncharacterized protein {ECO:0000313|EMBL:EXB49850.1};	--	--	Putative plant transposon protein	--	--	--
Cluster-11760.0	1.98	2.52	1.95	1.11	1.1	0.61	42	52	40	23	20	12	-1.39572	0.00182945	0.00601259	down	1161	--	--	--	--	--	--	--	--	--	--	--
Cluster-11765.0	3.12	3.96	2.41	0.35	0.21	0.4	153	208	114	18	10	18	-3.4554	6.23948e-18	1.20366e-16	down	2257	K01176 alpha-amylase [EC:3.2.1.1] | (RefSeq) alpha-amylase isozyme 2A (A)	ko00500: Starch and sucrose metabolism; ko01100: Metabolic pathways; ko01110: Biosynthesis of secondary metabolites	hypothetical protein L6452_12062 [Arctium lappa]	LRKS4_ARATH RecName: Full=L-type lectin-domain containing receptor kinase S.4 {ECO:0000303|PubMed:19773388}; Short=LecRK-S.4 {ECO:0000303|PubMed:19773388}; EC=2.7.11.1 {ECO:0000255|PROSITE-ProRule:PRU00159}; Flags: Precursor;	A0A103YIR8_CYNCS SubName: Full=Concanavalin A-like lectin/glucanase superfamily {ECO:0000313|EMBL:KVI09875.1};	--	GO:0016021,integral component of membrane; GO:0005886,plasma membrane; GO:0005524,ATP binding; GO:0030246,carbohydrate binding; GO:0106310,protein serine kinase activity; GO:0004675,transmembrane receptor protein serine/threonine kinase activity; GO:0042742,defense response to bacterium; GO:0002229,defense response to oomycetes; GO:0006468,protein phosphorylation; GO:0000166,nucleotide binding; G…	Legume lectin domain	--	--	--
Cluster-11767.0	2.5	1.74	2.86	6.55	4.99	5.7	28	21	31	77	53	59	1.1271	0.00463772	0.0137422	up	769	--	--	--	--	--	--	--	--	--	--	--
Cluster-11769.0	25.14	18.93	20.82	8.38	7.64	8.13	551	444	440	193	158	164	-1.58365	9.19512e-18	1.75147e-16	down	1265	K00430 peroxidase [EC:1.11.1.7] | (RefSeq) peroxidase 5-like (A)	ko00940: Phenylpropanoid biosynthesis; ko01100: Metabolic pathways; ko01110: Biosynthesis of secondary metabolites	hypothetical protein HHK36_026345 [Tetracentron sinense]	PER5_VITVI RecName: Full=Peroxidase 5 {ECO:0000250|UniProtKB:P22195}; EC=1.11.1.7; Flags: Precursor;	A0A835D2J3_9MAGN RecName: Full=PEROXIDASE_4 domain-containing protein {ECO:0000259|PROSITE:PS50873};	--	GO:0005576,extracellular region; GO:0020037,heme binding; GO:0046872,metal ion binding; GO:0004601,peroxidase activity; GO:0042744,hydrogen peroxide catabolic process; GO:0006979,response to oxidative stress; GO:0003674,molecular_function; GO:0005488,binding; GO:0046906,tetrapyrrole binding; GO:0097159,organic cyclic compound binding; GO:1901363,heterocyclic compound binding; GO:0043167,ion bindi…	Peroxidase	--	--	--
Cluster-11772.0	1.71	2.01	1.4	4.56	4.88	4.09	47	59	37	132	127	104	1.24482	1.59768e-05	8.00175e-05	up	1406	K20043 clathrin coat assembly protein AP180 | (RefSeq) putative clathrin assembly protein At5g35200 (A)	--	dof zinc finger protein DOF2.1-like isoform X1 [Cynara cardunculus var. scolymus]	DOF53_ARATH RecName: Full=Dof zinc finger protein DOF5.3 {ECO:0000303|PubMed:12475498}; Short=AtDOF5.3 {ECO:0000303|PubMed:12475498}; AltName: Full=Protein PHLOEM EARLY DOF TMO6 {ECO:0000303|PubMed:30626969}; AltName: Full=Protein TARGET OF MONOPTEROS 6 {ECO:0000303|PubMed:20220754}; Short=Protein TARGET OF MP 6 {ECO:0000303|PubMed:20220754};	A0A5N6N2S5_9ASTR RecName: Full=Dof-type domain-containing protein {ECO:0000259|PROSITE:PS50884};	--	GO:0005634,nucleus; GO:0003700,DNA-binding transcription factor activity; GO:0046872,metal ion binding; GO:0000976,transcription cis-regulatory region binding; GO:0010087,phloem or xylem histogenesis; GO:0006355,regulation of DNA-templated transcription; GO:0048364,root development; GO:0090057,root radial pattern formation; GO:0003674,molecular_function; GO:0140110,transcription regulator activit…	Dof domain, zinc finger	C2C2-Dof	TF	C2C2->C2C2-Dof
Cluster-11804.0	17.49	12.8	16.64	0.15	0	0.08	225	177	207	2	0	1	-7.7756	1.27914e-18	2.57144e-17	down	834	--	--	SKI family transcriptional corepressor 2-like [Cynara cardunculus var. scolymus]	--	A0A103Y7M9_CYNCS SubName: Full=Uncharacterized protein {ECO:0000313|EMBL:KVI04012.1};	--	--	--	--	--	--
Cluster-11817.0	1.69	2.19	2.59	0.63	1.17	0.72	23	32	34	9	15	9	-1.53069	0.00730405	0.020478	down	862	--	--	--	--	--	--	--	--	--	--	--
Cluster-1182.0	2.64	3.23	2.42	1.3	2	0.93	90	110	84	43	64	31	-1.14414	0.0013615	0.00461723	down	2075	K23154 2-hydroxyflavanone C-glucosyltransferase [EC:2.4.1.360] | (RefSeq) UDP-glycosyltransferase 13 (A)	--	secreted RxLR effector protein 161-like [Rosa chinensis]	POLX_TOBAC RecName: Full=Retrovirus-related Pol polyprotein from transposon TNT 1-94; Includes: RecName: Full=Protease; EC=3.4.23.-; Includes: RecName: Full=Reverse transcriptase; EC=2.7.7.49; Includes: RecName: Full=Endonuclease;	A0A2P6QNZ2_ROSCH SubName: Full=Putative RNA-directed DNA polymerase {ECO:0000313|EMBL:PRQ35909.1}; EC=2.7.7.49 {ECO:0000313|EMBL:PRQ35909.1};	FOG: Transposon-encoded proteins with TYA, reverse transcriptase, integrase domains in various combinations	GO:0004190,aspartic-type endopeptidase activity; GO:0004519,endonuclease activity; GO:0003676,nucleic acid binding; GO:0003964,RNA-directed DNA polymerase activity; GO:0008270,zinc ion binding; GO:0015074,DNA integration; GO:0006508,proteolysis; GO:0003674,molecular_function; GO:0003824,catalytic activity; GO:0004175,endopeptidase activity; GO:0008233,peptidase activity; GO:0016787,hydrolase acti…	--	--	--	--
Cluster-11823.0	15.79	29.34	15.97	0.24	0.27	0.64	187	374	183	3	3	7	-5.90976	5.83306e-27	1.89484e-25	down	794	--	--	--	--	--	--	--	--	--	--	--
Cluster-11833.0	0.66	0.86	0.34	5.68	10.5	7.06	12	15	6	96	172	111	3.4372	6.77341e-13	8.61872e-12	up	1043	K08235 xyloglucan:xyloglucosyl transferase [EC:2.4.1.207] | (RefSeq) probable xyloglucan endotransglucosylase/hydrolase protein 33 (A)	--	hypothetical protein L6452_21220 [Arctium lappa]	XTH33_ARATH RecName: Full=Probable xyloglucan endotransglucosylase/hydrolase protein 33 {ECO:0000303|PubMed:12514239}; Short=At-XTH33 {ECO:0000303|PubMed:12514239}; Short=XTH-33 {ECO:0000303|PubMed:12514239}; EC=2.4.1.207 {ECO:0000250|UniProtKB:Q38857}; Flags: Precursor;	A0A2U1PCR0_ARTAN RecName: Full=Xyloglucan endotransglucosylase/hydrolase {ECO:0000256|RuleBase:RU361120}; EC=2.4.1.207 {ECO:0000256|RuleBase:RU361120};	--	GO:0048046,apoplast; GO:0005887,integral component of plasma membrane; GO:0004553,hydrolase activity, hydrolyzing O-glycosyl compounds; GO:0030247,polysaccharide binding; GO:0016762,xyloglucan:xyloglucosyl transferase activity; GO:0042546,cell wall biogenesis; GO:0009831,plant-type cell wall modification involved in multidimensional cell growth; GO:0010411,xyloglucan metabolic process; GO:0003674…	Glycosyl hydrolases family 16	--	--	--
Cluster-11864.0	193.47	266.87	224.13	1172.82	1016.03	1221.73	8923	13133	9905	57379	44346	52450	2.17832	1.31254e-49	9.56198e-48	up	2150	K01193 beta-fructofuranosidase [EC:3.2.1.26] | (RefSeq) beta-fructofuranosidase, soluble isoenzyme I-like (A)	ko00052: Galactose metabolism; ko00500: Starch and sucrose metabolism; ko01100: Metabolic pathways; ko01110: Biosynthesis of secondary metabolites	beta-fructofuranosidase, soluble isoenzyme I-like [Cynara cardunculus var. scolymus]	INVB_DAUCA RecName: Full=Beta-fructofuranosidase, soluble isoenzyme I; EC=3.2.1.26; AltName: Full=Invertase; AltName: Full=Saccharase; AltName: Full=Sucrose hydrolase; Flags: Precursor;	A0A6S7PI28_LACSI SubName: Full=Uncharacterized protein {ECO:0000313|EMBL:CAB4114486.1};	Beta-fructofuranosidase (invertase)	GO:0016021,integral component of membrane; GO:0005775,vacuolar lumen; GO:0004564,beta-fructofuranosidase activity; GO:0005975,carbohydrate metabolic process; GO:0003674,molecular_function; GO:0003824,catalytic activity; GO:0004553,hydrolase activity, hydrolyzing O-glycosyl compounds; GO:0016787,hydrolase activity; GO:0016798,hydrolase activity, acting on glycosyl bonds; GO:0008150,biological_proc…	Glycosyl hydrolases family 32 N-terminal domain	--	--	--
Cluster-11864.1	2.56	3.34	2.04	8.91	9.97	9.85	22	31	17	80	81	78	1.68196	8.04582e-06	4.26006e-05	up	666	K01193 beta-fructofuranosidase [EC:3.2.1.26] | (RefSeq) beta-fructofuranosidase, soluble isoenzyme I (A)	ko00052: Galactose metabolism; ko00500: Starch and sucrose metabolism; ko01100: Metabolic pathways; ko01110: Biosynthesis of secondary metabolites	hypothetical protein L1887_08901 [Cichorium endivia]	INVB_DAUCA RecName: Full=Beta-fructofuranosidase, soluble isoenzyme I; EC=3.2.1.26; AltName: Full=Invertase; AltName: Full=Saccharase; AltName: Full=Sucrose hydrolase; Flags: Precursor;	A0A2J6K7G7_LACSA SubName: Full=Uncharacterized protein {ECO:0000313|EMBL:PLY71015.1};	Beta-fructofuranosidase (invertase)	GO:0016021,integral component of membrane; GO:0005775,vacuolar lumen; GO:0004564,beta-fructofuranosidase activity; GO:0005975,carbohydrate metabolic process; GO:0003674,molecular_function; GO:0003824,catalytic activity; GO:0004553,hydrolase activity, hydrolyzing O-glycosyl compounds; GO:0016787,hydrolase activity; GO:0016798,hydrolase activity, acting on glycosyl bonds; GO:0008150,biological_proc…	--	--	--	--
Cluster-11892.0	3.89	5.44	3.3	0.47	0.33	0.51	99	150	82	13	8	12	-3.41503	1.27265e-14	1.91331e-13	down	1384	--	--	--	--	--	--	--	--	--	--	--
Cluster-11897.11	3.78	3.44	2.42	7.88	5.67	8.89	112	109	69	247	159	244	1.074	0.000438512	0.00166632	up	1494	K01662 1-deoxy-D-xylulose-5-phosphate synthase [EC:2.2.1.7] | (RefSeq) probable 1-deoxy-D-xylulose-5-phosphate synthase 2, chloroplastic (A)	ko00730: Thiamine metabolism; ko00900: Terpenoid backbone biosynthesis; ko01100: Metabolic pathways; ko01110: Biosynthesis of secondary metabolites	probable 1-deoxy-D-xylulose-5-phosphate synthase 2, chloroplastic [Cynara cardunculus var. scolymus]	DXS2_ORYSJ RecName: Full=Probable 1-deoxy-D-xylulose-5-phosphate synthase 2, chloroplastic; Short=1-deoxyxylulose-5-phosphate synthase; Short=DXP synthase; Short=DXPS; EC=2.2.1.7; Flags: Precursor;	A0A0Y0BSG2_TARKO RecName: Full=1-deoxy-D-xylulose-5-phosphate synthase {ECO:0000256|ARBA:ARBA00013150}; EC=2.2.1.7 {ECO:0000256|ARBA:ARBA00013150};	Transketolase	GO:0009507,chloroplast; GO:0008661,1-deoxy-D-xylulose-5-phosphate synthase activity; GO:0046872,metal ion binding; GO:0016744,transketolase or transaldolase activity; GO:0052865,1-deoxy-D-xylulose 5-phosphate biosynthetic process; GO:0016114,terpenoid biosynthetic process; GO:0009228,thiamine biosynthetic process; GO:0003674,molecular_function; GO:0003824,catalytic activity; GO:0016740,transferas…	1-deoxy-D-xylulose-5-phosphate synthase	--	--	--
Cluster-11897.16	1.83	1.33	1.89	4.49	3.93	4.7	87	68	86	226	177	207	1.23517	9.26128e-07	5.70985e-06	up	2202	K01886 glutaminyl-tRNA synthetase [EC:6.1.1.18] | (RefSeq) glutamine--tRNA ligase isoform X1 (A)	ko00970: Aminoacyl-tRNA biosynthesis; ko01100: Metabolic pathways	hypothetical protein L6452_44498 [Arctium lappa]	SYQ_LUPLU RecName: Full=Glutamine--tRNA ligase; EC=6.1.1.18 {ECO:0000250|UniProtKB:P47897}; AltName: Full=Glutaminyl-tRNA synthetase; Short=GlnRS;	A0A2J6M4P9_LACSA RecName: Full=Glutamine--tRNA ligase {ECO:0000256|ARBA:ARBA00012836}; EC=6.1.1.18 {ECO:0000256|ARBA:ARBA00012836}; AltName: Full=Glutaminyl-tRNA synthetase {ECO:0000256|ARBA:ARBA00030466};	Glutaminyl-tRNA synthetase	GO:0005737,cytoplasm; GO:0005524,ATP binding; GO:0004819,glutamine-tRNA ligase activity; GO:0006425,glutaminyl-tRNA aminoacylation; GO:0009791,post-embryonic development; GO:0048608,reproductive structure development; GO:0000166,nucleotide binding; GO:0003674,molecular_function; GO:0005488,binding; GO:0017076,purine nucleotide binding; GO:0030554,adenyl nucleotide binding; GO:0032553,ribonucleoti…	tRNA synthetases class I (E and Q), catalytic domain	--	--	--
Cluster-11899.0	3.49	3.34	3.25	0.11	0.25	0.38	30	31	27	1	2	3	-3.96068	1.71242e-06	1.01084e-05	down	666	K22133 oxalate---CoA ligase [EC:6.2.1.8] | (RefSeq) oxalate--CoA ligase (A)	ko00630: Glyoxylate and dicarboxylate metabolism; ko01100: Metabolic pathways	hypothetical protein L2E82_36874 [Cichorium intybus]	LRK91_ARATH RecName: Full=L-type lectin-domain containing receptor kinase IX.1 {ECO:0000303|PubMed:19773388}; Short=LecRK-IX.1 {ECO:0000303|PubMed:19773388}; EC=2.7.11.1 {ECO:0000255|PROSITE-ProRule:PRU00159}; Flags: Precursor;	A0A6S7PMP8_LACSI RecName: Full=Protein kinase domain-containing protein {ECO:0000259|PROSITE:PS50011};	--	GO:0016021,integral component of membrane; GO:0005886,plasma membrane; GO:0005524,ATP binding; GO:0030246,carbohydrate binding; GO:0106310,protein serine kinase activity; GO:0004675,transmembrane receptor protein serine/threonine kinase activity; GO:0042742,defense response to bacterium; GO:0002229,defense response to oomycetes; GO:0010942,positive regulation of cell death; GO:0010726,positive re…	Protein kinase domain	--	--	--
Cluster-11899.12	3.21	3.23	1.89	1.11	1.1	1.45	122	131	69	44	39	51	-1.34774	0.000263132	0.0010508	down	1826	K22133 oxalate---CoA ligase [EC:6.2.1.8] | (RefSeq) oxalate--CoA ligase (A)	ko00630: Glyoxylate and dicarboxylate metabolism; ko01100: Metabolic pathways	hypothetical protein L2E82_36874 [Cichorium intybus]	LRK92_ARATH RecName: Full=L-type lectin-domain containing receptor kinase IX.2 {ECO:0000303|PubMed:19773388}; Short=LecRK-IX.2 {ECO:0000303|PubMed:19773388}; EC=2.7.11.1 {ECO:0000255|PROSITE-ProRule:PRU00159}; Flags: Precursor;	A0A2J6KGV6_LACSA RecName: Full=Protein kinase domain-containing protein {ECO:0000259|PROSITE:PS50011};	--	GO:0016021,integral component of membrane; GO:0005886,plasma membrane; GO:0005524,ATP binding; GO:0030246,carbohydrate binding; GO:0016301,kinase activity; GO:0106310,protein serine kinase activity; GO:0004674,protein serine/threonine kinase activity; GO:0004675,transmembrane receptor protein serine/threonine kinase activity; GO:0042742,defense response to bacterium; GO:0002229,defense response t…	Legume lectin domain	--	--	--
Cluster-11899.13	0.78	0.27	0.65	2.07	2.01	1.42	53	19	42	150	131	90	1.57089	0.00036643	0.00141688	up	3027	K22133 oxalate---CoA ligase [EC:6.2.1.8] | (RefSeq) oxalate--CoA ligase (A)	ko00630: Glyoxylate and dicarboxylate metabolism; ko01100: Metabolic pathways	hypothetical protein L2E82_36874 [Cichorium intybus]	LRK91_ARATH RecName: Full=L-type lectin-domain containing receptor kinase IX.1 {ECO:0000303|PubMed:19773388}; Short=LecRK-IX.1 {ECO:0000303|PubMed:19773388}; EC=2.7.11.1 {ECO:0000255|PROSITE-ProRule:PRU00159}; Flags: Precursor;	A0A2J6KGV6_LACSA RecName: Full=Protein kinase domain-containing protein {ECO:0000259|PROSITE:PS50011};	--	GO:0016021,integral component of membrane; GO:0005886,plasma membrane; GO:0005524,ATP binding; GO:0030246,carbohydrate binding; GO:0106310,protein serine kinase activity; GO:0004675,transmembrane receptor protein serine/threonine kinase activity; GO:0042742,defense response to bacterium; GO:0002229,defense response to oomycetes; GO:0010942,positive regulation of cell death; GO:0010726,positive re…	Legume lectin domain	--	--	--
Cluster-11899.15	6.47	6.92	7.09	0	0	0	316	362	334	0	0	0	-10.939	5.89144e-20	1.29658e-18	down	2250	K22133 oxalate---CoA ligase [EC:6.2.1.8] | (RefSeq) oxalate--CoA ligase (A)	ko00630: Glyoxylate and dicarboxylate metabolism; ko01100: Metabolic pathways	hypothetical protein L2E82_36874 [Cichorium intybus]	LRK91_ARATH RecName: Full=L-type lectin-domain containing receptor kinase IX.1 {ECO:0000303|PubMed:19773388}; Short=LecRK-IX.1 {ECO:0000303|PubMed:19773388}; EC=2.7.11.1 {ECO:0000255|PROSITE-ProRule:PRU00159}; Flags: Precursor;	A0A2J6KGV6_LACSA RecName: Full=Protein kinase domain-containing protein {ECO:0000259|PROSITE:PS50011};	--	GO:0016021,integral component of membrane; GO:0005886,plasma membrane; GO:0005524,ATP binding; GO:0030246,carbohydrate binding; GO:0106310,protein serine kinase activity; GO:0004675,transmembrane receptor protein serine/threonine kinase activity; GO:0042742,defense response to bacterium; GO:0002229,defense response to oomycetes; GO:0010942,positive regulation of cell death; GO:0010726,positive re…	Legume lectin domain	--	--	--
Cluster-11899.24	4.2	5.14	4.09	0.86	0.88	0.61	154	202	145	33	30	20	-2.69772	5.45488e-19	1.12565e-17	down	1777	K22133 oxalate---CoA ligase [EC:6.2.1.8] | (RefSeq) oxalate--CoA ligase (A)	ko00630: Glyoxylate and dicarboxylate metabolism; ko01100: Metabolic pathways	hypothetical protein L2E82_36874 [Cichorium intybus]	LRK91_ARATH RecName: Full=L-type lectin-domain containing receptor kinase IX.1 {ECO:0000303|PubMed:19773388}; Short=LecRK-IX.1 {ECO:0000303|PubMed:19773388}; EC=2.7.11.1 {ECO:0000255|PROSITE-ProRule:PRU00159}; Flags: Precursor;	A0A2J6KGV6_LACSA RecName: Full=Protein kinase domain-containing protein {ECO:0000259|PROSITE:PS50011};	--	GO:0016021,integral component of membrane; GO:0005886,plasma membrane; GO:0005524,ATP binding; GO:0030246,carbohydrate binding; GO:0106310,protein serine kinase activity; GO:0004675,transmembrane receptor protein serine/threonine kinase activity; GO:0042742,defense response to bacterium; GO:0002229,defense response to oomycetes; GO:0010942,positive regulation of cell death; GO:0010726,positive re…	Protein kinase domain	--	--	--
Cluster-11900.0	2.34	3.17	1.93	9.3	9.59	6.45	15	22	12	62	58	38	1.58381	0.000601694	0.00221512	up	580	--	--	--	--	--	--	--	--	--	--	--
Cluster-11917.0	333.32	414.79	318.93	45.39	43.5	47.47	11597	15440	10708	1669	1436	1530	-3.1173	2.82243e-126	9.05656e-124	down	1695	--	--	hypothetical protein L6452_36685 [Arctium lappa]	--	A0A2U1LH95_ARTAN SubName: Full=Uncharacterized protein {ECO:0000313|EMBL:PWA48380.1};	--	GO:0016021,integral component of membrane; GO:0005575,cellular_component; GO:0016020,membrane; GO:0031224,intrinsic component of membrane; GO:0110165,cellular anatomical entity	--	--	--	--
Cluster-11950.0	13.12	10.28	12.14	1.63	1.75	2.14	615	515	549	81	78	93	-2.83353	3.70271e-43	2.20771e-41	down	2169	K09840 9-cis-epoxycarotenoid dioxygenase [EC:1.13.11.51] | (RefSeq) 9-cis-epoxycarotenoid dioxygenase NCED1, chloroplastic-like (A)	ko00906: Carotenoid biosynthesis; ko01100: Metabolic pathways; ko01110: Biosynthesis of secondary metabolites	Lactuca sativa 9-cis-epoxycarotenoid dioxygenase 2 [Lactuca sativa]	NCED1_SOLLC RecName: Full=9-cis-epoxycarotenoid dioxygenase NCED1, chloroplastic {ECO:0000303|Ref.2}; Short=LeNCED1 {ECO:0000303|Ref.2}; Short=SlNCED1 {ECO:0000303|PubMed:22345638}; EC=1.13.11.51 {ECO:0000250|UniProtKB:Q9LRR7}; AltName: Full=Nine-cis-epoxycarotenoid dioxygenase 1 {ECO:0000303|Ref.2}; Flags: Precursor;	Q2PHG1_LACSA SubName: Full=9-cis-epoxycarotenoid dioxygenase 2 {ECO:0000313|EMBL:BAE72091.1};	Beta, beta-carotene 15,15'-dioxygenase and related enzymes	GO:0009570,chloroplast stroma; GO:0045549,9-cis-epoxycarotenoid dioxygenase activity; GO:0010436,carotenoid dioxygenase activity; GO:0046872,metal ion binding; GO:0009688,abscisic acid biosynthetic process; GO:0009738,abscisic acid-activated signaling pathway; GO:0048653,anther development; GO:1901812,beta-carotene biosynthetic process; GO:0016121,carotene catabolic process; GO:0009835,fruit ripe…	Retinal pigment epithelial membrane protein	--	--	--
Cluster-12002.2	0.98	0.33	1.01	2.79	2.85	3.15	10	3	10	32	29	31	1.88679	0.0045071	0.0134005	up	759	--	--	putative pentatricopeptide repeat-containing protein At1g10330 [Erigeron canadensis]	PP227_ARATH RecName: Full=Putative pentatricopeptide repeat-containing protein At3g13770, mitochondrial; Flags: Precursor;	A0A118JVH5_CYNCS SubName: Full=Pentatricopeptide repeat-containing protein {ECO:0000313|EMBL:KVH93084.1};	FOG: PPR repeat	GO:0043231,intracellular membrane-bounded organelle; GO:0005739,mitochondrion; GO:0003723,RNA binding; GO:0008270,zinc ion binding; GO:0009451,RNA modification; GO:0003674,molecular_function; GO:0003676,nucleic acid binding; GO:0005488,binding; GO:0097159,organic cyclic compound binding; GO:1901363,heterocyclic compound binding; GO:0043167,ion binding; GO:0043169,cation binding; GO:0046872,metal …	--	--	--	--
Cluster-12006.0	44.7	40.93	44.96	1.72	0.78	1.08	1097	1111	1108	49	20	27	-5.22321	1.00471e-110	2.59099e-108	down	1387	K00830 alanine-glyoxylate transaminase / serine-glyoxylate transaminase / serine-pyruvate transaminase [EC:2.6.1.44 2.6.1.45 2.6.1.51] | (RefSeq) serine--glyoxylate aminotransferase isoform X1 (A)	ko00250: Alanine, aspartate and glutamate metabolism; ko00260: Glycine, serine and threonine metabolism; ko00630: Glyoxylate and dicarboxylate metabolism; ko01100: Metabolic pathways; ko01110: Biosynthesis of secondary metabolites; ko01200: Carbon metabolism; ko01210: 2-Oxocarboxylic acid metabolism; ko04146: Peroxisome	hypothetical protein L6452_26321 [Arctium lappa]	SGAT_ARATH RecName: Full=Serine--glyoxylate aminotransferase {ECO:0000305|PubMed:18235971, ECO:0000305|PubMed:23098902}; EC=2.6.1.45 {ECO:0000269|PubMed:18235971, ECO:0000269|PubMed:23098902}; AltName: Full=Alanine--glyoxylate aminotransferase {ECO:0000305|PubMed:18235971, ECO:0000305|PubMed:23098902}; Short=AGT {ECO:0000305|PubMed:18235971, ECO:0000305|PubMed:23098902}; EC=2.6.1.44 {ECO:0000269|…	A0A251T4P8_HELAN SubName: Full=Putative alanine:glyoxylate aminotransferase {ECO:0000313|EMBL:OTG06117.1};	Alanine-glyoxylate aminotransferase AGT1	GO:0048046,apoplast; GO:0009507,chloroplast; GO:0009570,chloroplast stroma; GO:0005829,cytosol; GO:0005739,mitochondrion; GO:0005777,peroxisome; GO:0005886,plasma membrane; GO:0008453,alanine-glyoxylate transaminase activity; GO:0003729,mRNA binding; GO:0050281,serine-glyoxylate transaminase activity; GO:0004760,serine-pyruvate transaminase activity; GO:0019265,glycine biosynthetic process, by tr…	Aminotransferase class-V	--	--	--
Cluster-12011.0	0.42	0.85	0.22	2.48	1.86	2.52	6	13	3	37	25	33	2.03028	0.00314429	0.00977336	up	886	--	--	hypothetical protein L1987_71494 [Smallanthus sonchifolius]	--	A0A5N6MKD5_9ASTR SubName: Full=Uncharacterized protein {ECO:0000313|EMBL:KAD3640791.1};	--	--	--	--	--	--
Cluster-12013.0	0.85	0.66	0.48	1.67	1.3	1.66	62	51	34	129	90	112	1.07204	0.00182801	0.00600925	up	3190	K08711 ATP-binding cassette, subfamily G (WHITE), member 2, PDR | (RefSeq) pleiotropic drug resistance protein 1-like (A)	ko02010: ABC transporters	hypothetical protein KPL70_026202 [Citrus sinensis]	M860_ARATH RecName: Full=Uncharacterized mitochondrial protein AtMg00860; AltName: Full=ORF158;	J3SDF5_BETVV SubName: Full=Ty3/gypsy retrotransposon protein {ECO:0000313|EMBL:AFK13856.1};	FOG: Transposon-encoded proteins with TYA, reverse transcriptase, integrase domains in various combinations	GO:0005739,mitochondrion; GO:0005575,cellular_component; GO:0005622,intracellular anatomical structure; GO:0005737,cytoplasm; GO:0043226,organelle; GO:0043227,membrane-bounded organelle; GO:0043229,intracellular organelle; GO:0043231,intracellular membrane-bounded organelle; GO:0110165,cellular anatomical entity	Reverse transcriptase (RNA-dependent DNA polymerase)	--	--	--
Cluster-12015.0	1.13	1.19	1.58	0.49	0.8	0.49	37	42	50	17	25	15	-1.28343	0.00572893	0.016535	down	1619	K14398 cleavage and polyadenylation specificity factor subunit 6/7 | (RefSeq) uncharacterized protein LOC112501219 (A)	ko03015: mRNA surveillance pathway; ko03250: Viral life cycle - HIV-1	hypothetical protein L6452_28829 [Arctium lappa]	--	A0A103Y4E8_CYNCS SubName: Full=Nucleotide-binding, alpha-beta plait {ECO:0000313|EMBL:KVI02331.1};	FOG: RRM domain	GO:0005634,nucleus; GO:0003723,RNA binding; GO:0003674,molecular_function; GO:0003676,nucleic acid binding; GO:0005488,binding; GO:0097159,organic cyclic compound binding; GO:1901363,heterocyclic compound binding; GO:0005575,cellular_component; GO:0005622,intracellular anatomical structure; GO:0043226,organelle; GO:0043227,membrane-bounded organelle; GO:0043229,intracellular organelle; GO:0043231…	--	--	--	--
Cluster-12016.0	19.1	20.51	15.19	54.06	55.89	59.31	431	496	331	1287	1196	1239	1.47357	2.35542e-21	5.65127e-20	up	1215	--	--	hypothetical protein L2E82_11053 [Cichorium intybus]	EXOL5_ARATH RecName: Full=Protein EXORDIUM-like 5; Flags: Precursor;	A0A6S7L444_LACSI SubName: Full=Uncharacterized protein {ECO:0000313|EMBL:CAB4077501.1};	--	GO:0048046,apoplast; GO:0005615,extracellular space; GO:0005575,cellular_component; GO:0005576,extracellular region; GO:0110165,cellular anatomical entity	Phosphate-induced protein 1 conserved region	--	--	--
Cluster-12023.2	2.63	1.97	4.06	0.21	0.3	0.36	26	21	40	2	2	3	-3.74115	6.81643e-06	3.6519e-05	down	732	K01537 P-type Ca2+ transporter type 2C [EC:7.2.2.10] | (Kazusa) Lj1g3v4578600.2; - (A)	--	hypothetical protein DY000_02058076 [Brassica cretica]	ECA1_ARATH RecName: Full=Calcium-transporting ATPase 1, endoplasmic reticulum-type; EC=7.2.2.10 {ECO:0000269|PubMed:9238019};	A0A5B7BU66_DAVIN RecName: Full=Cation_ATPase_C domain-containing protein {ECO:0000259|Pfam:PF00689}; Flags: Fragment;	Ca2+ transporting ATPase	GO:0005783,endoplasmic reticulum; GO:0005789,endoplasmic reticulum membrane; GO:0005576,extracellular region; GO:0030176,integral component of endoplasmic reticulum membrane; GO:0016021,integral component of membrane; GO:0000325,plant-type vacuole; GO:0005524,ATP binding; GO:0016887,ATP hydrolysis activity; GO:0046872,metal ion binding; GO:0005388,P-type calcium transporter activity; GO:0015662,P…	--	--	--	--
Cluster-12026.0	41.21	42.25	53.35	13.88	19.5	10.62	1692	1839	2098	610	762	407	-1.77636	5.7751e-18	1.11663e-16	down	2233	--	--	unnamed protein product, partial [Brassica rapa]	A115_TOBAC RecName: Full=Auxin-induced protein PCNT115;	A0A8D9CUJ1_BRACM SubName: Full=(field mustard) hypothetical protein {ECO:0000313|EMBL:CAG7861413.1}; Flags: Fragment;	Voltage-gated shaker-like K+ channel, subunit beta/KCNAB	GO:0005737,cytoplasm; GO:0004033,aldo-keto reductase (NADP) activity; GO:0009734,auxin-activated signaling pathway; GO:0003674,molecular_function; GO:0003824,catalytic activity; GO:0016491,oxidoreductase activity; GO:0016614,oxidoreductase activity, acting on CH-OH group of donors; GO:0016616,oxidoreductase activity, acting on the CH-OH group of donors, NAD or NADP as acceptor; GO:0007154,cell co…	--	--	--	--
Cluster-12055.11	0.69	0.48	1.42	3.04	2.2	1.45	49	37	99	234	152	97	1.23538	0.00830423	0.0228538	up	3188	K08711 ATP-binding cassette, subfamily G (WHITE), member 2, PDR | (RefSeq) pleiotropic drug resistance protein 3-like isoform X1 (A)	ko02010: ABC transporters	pleiotropic drug resistance protein 3-like isoform X2 [Cynara cardunculus var. scolymus]	PDR3_TOBAC RecName: Full=Pleiotropic drug resistance protein 3; AltName: Full=NtPDR3;	A0A103YL16_CYNCS SubName: Full=AAA+ ATPase domain-containing protein {ECO:0000313|EMBL:KVI11096.1};	Pleiotropic drug resistance proteins (PDR1-15), ABC superfamily	GO:0016021,integral component of membrane; GO:0140359,ABC-type transporter activity; GO:0005524,ATP binding; GO:0003674,molecular_function; GO:0005215,transporter activity; GO:0015399,primary active transmembrane transporter activity; GO:0022804,active transmembrane transporter activity; GO:0022857,transmembrane transporter activity; GO:0042626,ATPase-coupled transmembrane transporter activity; G…	ABC-2 type transporter	--	--	--
Cluster-12055.9	0.56	0.22	0.17	1.98	0.35	2.15	27	11	8	102	16	97	2.12498	0.00677313	0.0191465	up	2253	K08711 ATP-binding cassette, subfamily G (WHITE), member 2, PDR | (RefSeq) pleiotropic drug resistance protein 3-like isoform X1 (A)	ko02010: ABC transporters	pleiotropic drug resistance protein 3-like isoform X4 [Cynara cardunculus var. scolymus]	PDR3_TOBAC RecName: Full=Pleiotropic drug resistance protein 3; AltName: Full=NtPDR3;	A0A103YL16_CYNCS SubName: Full=AAA+ ATPase domain-containing protein {ECO:0000313|EMBL:KVI11096.1};	Pleiotropic drug resistance proteins (PDR1-15), ABC superfamily	GO:0016021,integral component of membrane; GO:0140359,ABC-type transporter activity; GO:0005524,ATP binding; GO:0003674,molecular_function; GO:0005215,transporter activity; GO:0015399,primary active transmembrane transporter activity; GO:0022804,active transmembrane transporter activity; GO:0022857,transmembrane transporter activity; GO:0042626,ATPase-coupled transmembrane transporter activity; G…	ABC transporter	--	--	--
Cluster-12062.0	1.61	1.15	1.41	4.03	7.2	4.03	13	10	11	34	55	30	1.70218	0.00184775	0.00606703	up	646	--	--	hypothetical protein HanXRQr2_Chr13g0614831 [Helianthus annuus]	--	A0A251SYD0_HELAN SubName: Full=Uncharacterized protein {ECO:0000313|EMBL:OTG03462.1};	--	--	--	--	--	--
Cluster-12063.0	59.52	58.19	56.79	142.42	131.67	156.33	1945	2035	1791	4918	4082	4732	1.15497	2.53831e-24	7.27815e-23	up	1612	K12761 carbon catabolite-derepressing protein kinase [EC:2.7.11.1] | (RefSeq) CBL-interacting serine/threonine-protein kinase 7-like (A)	--	CBL-interacting serine/threonine-protein kinase 7-like [Cynara cardunculus var. scolymus]	CIPK7_ARATH RecName: Full=CBL-interacting serine/threonine-protein kinase 7; EC=2.7.11.1; AltName: Full=SNF1-related kinase 3.10; AltName: Full=SOS2-like protein kinase PKS7; AltName: Full=Serine/threonine-protein kinase SR2; Short=AtSR2; Short=AtSRPK1;	A0A118JSH1_CYNCS RecName: Full=Non-specific serine/threonine protein kinase {ECO:0000256|ARBA:ARBA00012513}; EC=2.7.11.1 {ECO:0000256|ARBA:ARBA00012513};	Serine/threonine protein kinase	GO:0005524,ATP binding; GO:0106310,protein serine kinase activity; GO:0004674,protein serine/threonine kinase activity; GO:0035556,intracellular signal transduction; GO:0006468,protein phosphorylation; GO:0009409,response to cold; GO:0000166,nucleotide binding; GO:0003674,molecular_function; GO:0005488,binding; GO:0017076,purine nucleotide binding; GO:0030554,adenyl nucleotide binding; GO:0032553…	Protein kinase domain	--	--	--
Cluster-12067.2	0.78	0.26	0.44	2.4	2.02	2.32	11	4	6	35	27	30	2.02073	0.00183269	0.00602183	up	884	--	--	--	--	--	--	--	--	--	--	--
Cluster-12067.3	0.7	1.01	1.08	2.99	2.4	3.07	13	22	22	65	45	59	1.47023	0.00100706	0.00351711	up	1201	--	--	--	--	--	--	--	--	--	--	--
Cluster-12071.0	2.04	1.82	2.02	4.16	4.78	4.31	45	43	43	97	100	88	1.01994	0.00042806	0.00163108	up	1196	--	--	hypothetical protein L6452_26332 [Arctium lappa]	MOC1_ARATH RecName: Full=Holliday junction resolvase MOC1, chloroplastic {ECO:0000305}; EC=3.1.21.10 {ECO:0000305}; AltName: Full=Protein MONOKARYOTIC CHLOROPLAST 1 {ECO:0000303|PubMed:28495749}; Short=AtMOC1 {ECO:0000303|PubMed:28495749}; Flags: Precursor;	A0A6S7N7F3_LACSI SubName: Full=Uncharacterized protein {ECO:0000313|EMBL:CAB4096987.1};	--	GO:0042644,chloroplast nucleoid; GO:0008821,crossover junction endodeoxyribonuclease activity; GO:0000400,four-way junction DNA binding; GO:0046872,metal ion binding; GO:0006310,DNA recombination; GO:0090143,nucleoid organization; GO:0003674,molecular_function; GO:0003824,catalytic activity; GO:0004518,nuclease activity; GO:0004519,endonuclease activity; GO:0004520,endodeoxyribonuclease activity;…	--	--	--	--
Cluster-12073.0	1.94	2.48	2.92	7.44	7.22	6.26	27	37	39	108	95	80	1.35087	3.21799e-05	0.000153227	up	957	--	--	hypothetical protein Ccrd_020473, partial [Cynara cardunculus var. scolymus]	ABIL5_ORYSJ RecName: Full=Probable protein ABIL5; AltName: Full=Abl interactor-like protein 5;	A0A118K0C7_CYNCS SubName: Full=Uncharacterized protein {ECO:0000313|EMBL:KVI01263.1}; Flags: Fragment;	--	GO:0005737,cytoplasm; GO:0005856,cytoskeleton; GO:0005575,cellular_component; GO:0005622,intracellular anatomical structure; GO:0110165,cellular anatomical entity; GO:0043226,organelle; GO:0043228,non-membrane-bounded organelle; GO:0043229,intracellular organelle; GO:0043232,intracellular non-membrane-bounded organelle	--	--	--	--
Cluster-12086.1	2.42	3.88	3.17	15.62	7.62	11.83	20	35	25	137	60	92	1.7479	6.5546e-05	0.000294897	up	660	K13128 zinc finger CCHC domain-containing protein 8 | (RefSeq) hypothetical protein (A)	--	hypothetical protein L6452_26906 [Arctium lappa]	GDU2_ARATH RecName: Full=Protein GLUTAMINE DUMPER 2;	A0A6S7NVN5_LACSI SubName: Full=Uncharacterized protein {ECO:0000313|EMBL:CAB4105546.1};	--	GO:0016021,integral component of membrane; GO:0006865,amino acid transport; GO:0080143,regulation of amino acid export; GO:0006810,transport; GO:0008150,biological_process; GO:0015849,organic acid transport; GO:0051179,localization; GO:0051234,establishment of localization; GO:0071702,organic substance transport; GO:0071705,nitrogen compound transport; GO:0003333,amino acid transmembrane transpor…	--	--	--	--
Cluster-12111.0	10.82	18.91	11.36	2.35	2.64	2.66	1001	1868	1013	230	232	228	-2.57361	2.95632e-27	9.7085e-26	down	3961	K11446 [histone H3]-trimethyl-L-lysine4 demethylase [EC:1.14.11.67] | (RefSeq) MEE27; Transcription factor jumonji (jmj) family protein / zinc finger (C5HC2 type) family protein (A)	--	lysine-specific demethylase REF6-like isoform X1 [Cynara cardunculus var. scolymus]	REF6_ARATH RecName: Full=Lysine-specific demethylase REF6 {ECO:0000303|PubMed:15377760}; EC=1.14.11.- {ECO:0000269|PubMed:33107825}; AltName: Full=Jumonji domain-containing protein 12 {ECO:0000303|PubMed:18713399}; Short=AtJMJ12 {ECO:0000303|PubMed:18713399}; Short=Protein JUMONJI 12 {ECO:0000303|PubMed:18713399}; AltName: Full=Lysine-specific histone demethylase REF6 {ECO:0000303|PubMed:15377760…	A0A103XWE7_CYNCS SubName: Full=Uncharacterized protein {ECO:0000313|EMBL:KVH98153.1};	DNA-binding protein jumonji/RBP2/SMCY, contains JmjC domain	GO:0031011,Ino80 complex; GO:0005634,nucleus; GO:0032452,histone demethylase activity; GO:0071558,histone H3-tri/di-methyl-lysine-27 demethylase activity; GO:0034647,histone H3-tri/di/monomethyl-lysine-4 demethylase activity; GO:0046872,metal ion binding; GO:0043621,protein self-association; GO:0043565,sequence-specific DNA binding; GO:0046345,abscisic acid catabolic process; GO:0006338,chromatin…	JmjC domain, hydroxylase	C2H2	TF	C2H2
Cluster-12118.0	2.44	2.27	2.86	0.08	0.34	0.26	30	30	34	1	4	3	-3.64664	2.31115e-06	1.3387e-05	down	812	K09286 EREBP-like factor | (RefSeq) RAP2.6; uncharacterized protein (A)	--	hypothetical protein L1887_35575 [Cichorium endivia]	ABR1_ARATH RecName: Full=Ethylene-responsive transcription factor ABR1; AltName: Full=Protein ABA REPRESSOR 1;	A0A6S7N162_LACSI RecName: Full=AP2/ERF domain-containing protein {ECO:0000259|PROSITE:PS51032};	--	GO:0005634,nucleus; GO:0003677,DNA binding; GO:0003700,DNA-binding transcription factor activity; GO:0009738,abscisic acid-activated signaling pathway; GO:0050832,defense response to fungus; GO:0009873,ethylene-activated signaling pathway; GO:0009788,negative regulation of abscisic acid-activated signaling pathway; GO:0009737,response to abscisic acid; GO:0009749,response to glucose; GO:0006970,r…	AP2 domain	AP2/ERF-ERF	TF	AP2/ERF->AP2/ERF-ERF
Cluster-12124.0	15.83	12.86	14.94	5.04	7.57	4.83	182	158	167	60	80	49	-1.53062	2.65928e-08	2.02615e-07	down	852	--	--	hypothetical protein Ccrd_006667 [Cynara cardunculus var. scolymus]	--	A0A103XIL5_CYNCS SubName: Full=Uncharacterized protein {ECO:0000313|EMBL:KVH91313.1};	--	--	--	--	--	--
Cluster-12152.0	3.16	2.91	3.94	9.73	11.11	9.92	57	56	71	185	194	168	1.46775	4.56884e-09	3.83869e-08	up	1113	K19045 E3 ubiquitin-protein ligase BIG BROTHER and related proteins [EC:2.3.2.27] | (RefSeq) E3 ubiquitin ligase BIG BROTHER-related-like (A)	--	E3 ubiquitin ligase BIG BROTHER-related-like [Erigeron canadensis]	BB_ARATH RecName: Full=E3 ubiquitin-protein ligase BIG BROTHER; EC=2.3.2.27 {ECO:0000269|PubMed:16461280, ECO:0000269|PubMed:18483219}; AltName: Full=Protein ENHANCER OF DA1-1; AltName: Full=RING-type E3 ubiquitin transferase BIG BROTHER {ECO:0000305};	A0A5N6NKR5_9ASTR RecName: Full=RING-type domain-containing protein {ECO:0000259|Pfam:PF17123};	FOG: Predicted E3 ubiquitin ligase	GO:0046872,metal ion binding; GO:0031624,ubiquitin conjugating enzyme binding; GO:0004842,ubiquitin-protein transferase activity; GO:0048437,floral organ development; GO:0008285,negative regulation of cell population proliferation; GO:0046621,negative regulation of organ growth; GO:1900057,positive regulation of leaf senescence; GO:0051865,protein autoubiquitination; GO:0016567,protein ubiquitina…	Ring finger domain	--	--	--
Cluster-12162.0	189.08	212.01	185.4	45.21	51.86	53.39	3323	3998	3148	837	864	868	-2.11766	1.38397e-71	1.67651e-69	down	1019	--	--	hypothetical protein L2E82_27203 [Cichorium intybus]	ZAT10_ARATH RecName: Full=Zinc finger protein ZAT10; AltName: Full=Salt-tolerance zinc finger;	A0A2J6LB97_LACSA SubName: Full=Uncharacterized protein {ECO:0000313|EMBL:PLY84612.1};	FOG: Zn-finger	GO:0005634,nucleus; GO:0003700,DNA-binding transcription factor activity; GO:0046872,metal ion binding; GO:0043565,sequence-specific DNA binding; GO:0000976,transcription cis-regulatory region binding; GO:0071456,cellular response to hypoxia; GO:0035264,multicellular organism growth; GO:0045892,negative regulation of DNA-templated transcription; GO:0010117,photoprotection; GO:0015979,photosynthes…	C2H2-type zinc finger	C2H2	TF	C2H2
Cluster-12166.0	122.67	91.3	143.36	14.98	10.49	15.07	2790	2223	3151	361	227	318	-3.28114	9.61263e-53	7.6239e-51	down	1292	K24028 salicylic acid 3-hydroxylase [EC:1.14.11.-] | (RefSeq) protein DMR6-LIKE OXYGENASE 2 (A)	--	hypothetical protein L1987_56114 [Smallanthus sonchifolius]	DLO2_ARATH RecName: Full=Protein DMR6-LIKE OXYGENASE 2 {ECO:0000303|PubMed:25376907}; EC=1.14.11.- {ECO:0000255|PROSITE-ProRule:PRU00805}; AltName: Full=2-oxoglutarate (2OG)-Fe(II) oxygenase-like protein DLO2 {ECO:0000303|PubMed:25376907}; AltName: Full=Salicylate 3-hydroxylase DLO2 {ECO:0000305}; Short=S3H DLO2 {ECO:0000305}; Short=SA 3-hydroxylase DLO2 {ECO:0000305}; Short=Salicylic acid 3-hydr…	A0A2J6JWR1_LACSA RecName: Full=Fe2OG dioxygenase domain-containing protein {ECO:0000259|PROSITE:PS51471};	Iron/ascorbate family oxidoreductases	GO:0051213,dioxygenase activity; GO:0046872,metal ion binding; GO:0002229,defense response to oomycetes; GO:0046244,salicylic acid catabolic process; GO:0003674,molecular_function; GO:0003824,catalytic activity; GO:0016491,oxidoreductase activity; GO:0005488,binding; GO:0043167,ion binding; GO:0043169,cation binding; GO:0002239,response to oomycetes; GO:0006950,response to stress; GO:0006952,defe…	2OG-Fe(II) oxygenase superfamily	--	--	--
Cluster-12180.0	22.28	20.9	27.24	7.99	10.33	5.76	356	359	421	135	158	85	-1.70341	2.60843e-12	3.13093e-11	down	1026	--	--	putative PRONE domain, Rop guanine nucleotide exchange factor [Helianthus annuus]	ROGF5_ARATH RecName: Full=Rop guanine nucleotide exchange factor 5; Short=AtRopGEF5; AltName: Full=Rho of plants guanine nucleotide exchange factor 5;	A0A103YDB5_CYNCS SubName: Full=Plant specific Rop nucleotide exchanger, PRONE {ECO:0000313|EMBL:KVI06995.1};	--	GO:0005085,guanyl-nucleotide exchange factor activity; GO:0003674,molecular_function; GO:0030234,enzyme regulator activity; GO:0030695,GTPase regulator activity; GO:0060589,nucleoside-triphosphatase regulator activity; GO:0098772,molecular function regulator activity	--	--	--	--
Cluster-12189.3	2.71	1.28	3.47	0.89	0.93	0.89	50	25	62	17	16	15	-1.63219	0.00304198	0.00948727	down	1061	--	--	--	--	--	--	--	--	--	--	--
Cluster-12192.0	1.69	0.84	1.17	3.32	2.5	3.18	30	16	20	62	42	52	1.13135	0.014084	0.0359891	up	1024	--	--	hypothetical protein L1887_33518 [Cichorium endivia]	--	A0A2U1PYZ6_ARTAN RecName: Full=Choline transporter-like protein {ECO:0000256|RuleBase:RU368066};	Choline transporter-like protein	GO:0016021,integral component of membrane; GO:0005886,plasma membrane; GO:0022857,transmembrane transporter activity; GO:0003674,molecular_function; GO:0005215,transporter activity; GO:0005575,cellular_component; GO:0016020,membrane; GO:0031224,intrinsic component of membrane; GO:0110165,cellular anatomical entity; GO:0071944,cell periphery	Plasma-membrane choline transporter	--	--	--
Cluster-12217.1	25.22	34.72	30.73	14.01	15.83	14.85	640	949	757	374	381	348	-1.18249	5.87198e-13	7.5161e-12	down	1479	--	--	SPX domain-containing protein 4-like [Cynara cardunculus var. scolymus]	SPX4_ARATH RecName: Full=SPX domain-containing protein 4; AltName: Full=Protein SPX DOMAIN GENE 4; Short=AtSPX4;	A0A103XL84_CYNCS SubName: Full=SPX, N-terminal {ECO:0000313|EMBL:KVH92723.1};	Protein involved in vacuolar polyphosphate accumulation, contains SPX domain	GO:0005829,cytosol; GO:0005634,nucleus; GO:0016036,cellular response to phosphate starvation; GO:0055062,phosphate ion homeostasis; GO:0006950,response to stress; GO:0007154,cell communication; GO:0008150,biological_process; GO:0009267,cellular response to starvation; GO:0009605,response to external stimulus; GO:0009987,cellular process; GO:0009991,response to extracellular stimulus; GO:0031667,r…	SPX domain	--	--	--
Cluster-12229.0	0.56	0.61	0.58	1.65	1.34	1.47	12	14	12	37	27	29	1.18777	0.0201625	0.0489477	up	1166	K06678 condensin complex subunit 3 | (RefSeq) condensin complex subunit 3-like (A)	--	uncharacterized protein LOC112529865 [Cynara cardunculus var. scolymus]	--	A0A103XIK3_CYNCS SubName: Full=Homeodomain-like protein {ECO:0000313|EMBL:KVH91456.1};	--	GO:0003677,DNA binding; GO:0003674,molecular_function; GO:0003676,nucleic acid binding; GO:0005488,binding; GO:0097159,organic cyclic compound binding; GO:1901363,heterocyclic compound binding	--	--	--	--
Cluster-12237.0	3.12	2.37	3.17	9.9	6.62	10.37	95	77	93	318	191	292	1.49239	1.52025e-07	1.04846e-06	up	1523	--	--	fasciclin-like arabinogalactan protein 8 [Cynara cardunculus var. scolymus]	FLA10_ARATH RecName: Full=Fasciclin-like arabinogalactan protein 10; Flags: Precursor;	A0A118JY48_CYNCS SubName: Full=FAS1 domain-containing protein {ECO:0000313|EMBL:KVH97207.1};	--	GO:0031225,anchored component of membrane; GO:0046658,anchored component of plasma membrane; GO:0005829,cytosol; GO:0005886,plasma membrane; GO:0099503,secretory vesicle; GO:0005575,cellular_component; GO:0016020,membrane; GO:0031224,intrinsic component of membrane; GO:0110165,cellular anatomical entity; GO:0031226,intrinsic component of plasma membrane; GO:0071944,cell periphery; GO:0005622,intr…	Fasciclin domain	--	--	--
Cluster-1226.0	2.82	1.51	2.2	0	0.1	0.05	61	35	46	0	2	1	-5.66824	1.80572e-08	1.40614e-07	down	1178	--	--	--	--	--	--	--	--	--	--	--
Cluster-12265.0	92.76	103.53	110.65	16.65	20.93	13.2	5066	6043	5830	962	1085	668	-2.75085	5.68707e-73	7.136e-71	down	2628	K03798 cell division protease FtsH [EC:3.4.24.-] | (RefSeq) ATP-dependent zinc metalloprotease FTSH 6, chloroplastic-like (A)	--	pentatricopeptide repeat-containing protein At4g21065-like [Cynara cardunculus var. scolymus]	PPR85_ARATH RecName: Full=Pentatricopeptide repeat-containing protein At1g59720, chloroplastic/mitochondrial {ECO:0000305}; AltName: Full=Protein CHLORORESPIRATORY REDUCTION 28 {ECO:0000303|PubMed:19182104}; Flags: Precursor;	A0A2J6K7I4_LACSA SubName: Full=Uncharacterized protein {ECO:0000313|EMBL:PLY71032.1};	FOG: PPR repeat	GO:0009507,chloroplast; GO:0005739,mitochondrion; GO:0004519,endonuclease activity; GO:0008270,zinc ion binding; GO:0016556,mRNA modification; GO:0006397,mRNA processing; GO:0003674,molecular_function; GO:0003824,catalytic activity; GO:0004518,nuclease activity; GO:0016787,hydrolase activity; GO:0016788,hydrolase activity, acting on ester bonds; GO:0005488,binding; GO:0043167,ion binding; GO:0043…	2-hydroxy-palmitic acid dioxygenase Mpo1-like	--	--	--
Cluster-12266.0	24.8	28.81	32.98	12.8	16.59	12.45	420	524	537	228	264	196	-1.2087	3.91474e-11	4.16703e-10	down	997	--	--	uncharacterized protein LOC122588680 [Erigeron canadensis]	--	A0A103YCW6_CYNCS SubName: Full=Uncharacterized protein {ECO:0000313|EMBL:KVI06775.1};	--	--	--	--	--	--
Cluster-12267.0	13.43	13.85	16.7	7.1	7.08	2.75	116	128	139	64	58	22	-1.54186	7.65508e-05	0.000340293	down	769	--	--	hypothetical protein Ccrd_017534, partial [Cynara cardunculus var. scolymus]	VUP1_ARATH RecName: Full=Vascular-related unknown protein 1 {ECO:0000303|PubMed:24567189};	A0A103Y7W7_CYNCS SubName: Full=Uncharacterized protein {ECO:0000313|EMBL:KVI04144.1}; Flags: Fragment;	--	GO:0005829,cytosol; GO:0005634,nucleus; GO:0010089,xylem development; GO:0008150,biological_process; GO:0009888,tissue development; GO:0010087,phloem or xylem histogenesis; GO:0032502,developmental process; GO:0048856,anatomical structure development; GO:0005575,cellular_component; GO:0005622,intracellular anatomical structure; GO:0005737,cytoplasm; GO:0110165,cellular anatomical entity; GO:00432…	--	--	--	--
Cluster-12285.0	79.93	72.71	90.34	0.64	0.43	0.57	2734	2661	2982	23	14	18	-7.35809	1.42757e-217	1.13222e-214	down	1672	K13176 THO complex subunit 7 | (RefSeq) THO complex subunit 7A isoform X1 (A)	ko03013: Nucleocytoplasmic transport	hypothetical protein L2E82_16733 [Cichorium intybus]	FK126_ARATH RecName: Full=F-box/kelch-repeat protein At1g15670;	A0A2U1QHK7_ARTAN SubName: Full=F-box domain, Galactose oxidase, beta-propeller {ECO:0000313|EMBL:PWA97462.1};	FOG: Kelch repeat	GO:0005829,cytosol; GO:0080037,negative regulation of cytokinin-activated signaling pathway; GO:2000762,regulation of phenylpropanoid metabolic process; GO:0007154,cell communication; GO:0007165,signal transduction; GO:0008150,biological_process; GO:0009719,response to endogenous stimulus; GO:0009725,response to hormone; GO:0009735,response to cytokinin; GO:0009736,cytokinin-activated signaling p…	Kelch motif	--	--	--
Cluster-123.2	45.37	42.21	61.1	0.03	0.03	0	2251	2266	2965	1	1	0	-11.9794	6.76621e-31	2.60456e-29	down	2429	--	--	hypothetical protein L2E82_49401 [Cichorium intybus]	--	A0A6S7N577_LACSI RecName: Full=Aminotran_5 domain-containing protein {ECO:0000259|Pfam:PF00266};	Uncharacterized conserved protein with similarity to predicted ATPase of the PP-loop superfamily	GO:0003824,catalytic activity; GO:1901566,organonitrogen compound biosynthetic process; GO:0003674,molecular_function; GO:0006807,nitrogen compound metabolic process; GO:0008150,biological_process; GO:0008152,metabolic process; GO:0009058,biosynthetic process; GO:0071704,organic substance metabolic process; GO:1901564,organonitrogen compound metabolic process; GO:1901576,organic substance biosynt…	Aminotransferase class-V	--	--	--
Cluster-12303.0	22.03	22.81	34.51	5.74	11.16	1.41	321	357	486	88	154	19	-2.29596	2.49676e-05	0.000120911	down	901	--	--	hypothetical protein L6452_19533 [Arctium lappa]	--	A0A5N6LB89_9ASTR SubName: Full=Uncharacterized protein {ECO:0000313|EMBL:KAD0150559.1};	--	--	Mitochondrial 28S ribosomal protein S30 (PDCD9)	--	--	--
Cluster-12307.0	5.15	4.3	4.33	2.49	2.03	2.27	59	53	48	30	22	24	-1.17882	0.00223697	0.00720158	down	779	--	--	--	--	--	--	--	--	--	--	--
Cluster-12317.0	2.42	2.32	2.5	0.34	0.83	0.31	34	35	34	5	11	4	-2.46912	7.81441e-05	0.000346753	down	881	--	--	--	ISW2_ARATH RecName: Full=ISWI chromatin-remodeling complex ATPase CHR11 {ECO:0000305}; EC=3.6.4.- {ECO:0000305}; AltName: Full=ISW2-like {ECO:0000305}; AltName: Full=Protein CHROMATIN REMODELING 11 {ECO:0000303|PubMed:16286646}; AltName: Full=Sucrose nonfermenting protein 2 homolog {ECO:0000305};	--	--	GO:0005634,nucleus; GO:0005524,ATP binding; GO:0008094,ATP-dependent activity, acting on DNA; GO:0003677,DNA binding; GO:0004386,helicase activity; GO:0016787,hydrolase activity; GO:0140750,nucleosome array spacer activity; GO:0031491,nucleosome binding; GO:0009908,flower development; GO:0009561,megagametogenesis; GO:1900036,positive regulation of cellular response to heat; GO:0048510,regulation …	--	--	--	--
Cluster-12331.0	1.32	2.5	1.37	0	0	0	71	143	70	0	0	0	-9.0896	1.12544e-12	1.40171e-11	down	2434	K19891 glucan endo-1,3-beta-glucosidase 1/2/3 [EC:3.2.1.39] | (RefSeq) O-Glycosyl hydrolases family 17 protein (A)	ko00500: Starch and sucrose metabolism; ko01100: Metabolic pathways	hypothetical protein L6452_09686 [Arctium lappa]	E1314_ARATH RecName: Full=Glucan endo-1,3-beta-glucosidase 14; EC=3.2.1.39; AltName: Full=(1->3)-beta-glucan endohydrolase 14; Short=(1->3)-beta-glucanase 14; AltName: Full=Beta-1,3-endoglucanase 14; Short=Beta-1,3-glucanase 14; Flags: Precursor;	A0A118K546_CYNCS SubName: Full=Glycoside hydrolase, catalytic domain-containing protein {ECO:0000313|EMBL:KVI08447.1};	--	GO:0046658,anchored component of plasma membrane; GO:0005737,cytoplasm; GO:0005576,extracellular region; GO:0005634,nucleus; GO:0042973,glucan endo-1,3-beta-D-glucosidase activity; GO:0005975,carbohydrate metabolic process; GO:0071555,cell wall organization; GO:0006952,defense response; GO:0003674,molecular_function; GO:0003824,catalytic activity; GO:0004553,hydrolase activity, hydrolyzing O-glyc…	Glycosyl hydrolases family 17	--	--	--
Cluster-12331.1	15.77	7.54	22.35	0.15	0	0.05	495	253	677	5	0	1	-8.03112	6.26269e-28	2.12471e-26	down	1562	K19891 glucan endo-1,3-beta-glucosidase 1/2/3 [EC:3.2.1.39] | (RefSeq) O-Glycosyl hydrolases family 17 protein (A)	ko00500: Starch and sucrose metabolism; ko01100: Metabolic pathways	hypothetical protein L6452_09686 [Arctium lappa]	E1314_ARATH RecName: Full=Glucan endo-1,3-beta-glucosidase 14; EC=3.2.1.39; AltName: Full=(1->3)-beta-glucan endohydrolase 14; Short=(1->3)-beta-glucanase 14; AltName: Full=Beta-1,3-endoglucanase 14; Short=Beta-1,3-glucanase 14; Flags: Precursor;	A0A118K546_CYNCS SubName: Full=Glycoside hydrolase, catalytic domain-containing protein {ECO:0000313|EMBL:KVI08447.1};	--	GO:0046658,anchored component of plasma membrane; GO:0005737,cytoplasm; GO:0005576,extracellular region; GO:0005634,nucleus; GO:0042973,glucan endo-1,3-beta-D-glucosidase activity; GO:0005975,carbohydrate metabolic process; GO:0071555,cell wall organization; GO:0006952,defense response; GO:0003674,molecular_function; GO:0003824,catalytic activity; GO:0004553,hydrolase activity, hydrolyzing O-glyc…	Glycosyl hydrolases family 17	--	--	--
Cluster-12331.2	1.01	1.63	1.13	0	0	0.12	54	93	58	0	0	5	-5.40344	2.46343e-09	2.13329e-08	down	2427	K19891 glucan endo-1,3-beta-glucosidase 1/2/3 [EC:3.2.1.39] | (RefSeq) O-Glycosyl hydrolases family 17 protein (A)	ko00500: Starch and sucrose metabolism; ko01100: Metabolic pathways	hypothetical protein L6452_09686 [Arctium lappa]	E1314_ARATH RecName: Full=Glucan endo-1,3-beta-glucosidase 14; EC=3.2.1.39; AltName: Full=(1->3)-beta-glucan endohydrolase 14; Short=(1->3)-beta-glucanase 14; AltName: Full=Beta-1,3-endoglucanase 14; Short=Beta-1,3-glucanase 14; Flags: Precursor;	A0A118K546_CYNCS SubName: Full=Glycoside hydrolase, catalytic domain-containing protein {ECO:0000313|EMBL:KVI08447.1};	--	GO:0046658,anchored component of plasma membrane; GO:0005737,cytoplasm; GO:0005576,extracellular region; GO:0005634,nucleus; GO:0042973,glucan endo-1,3-beta-D-glucosidase activity; GO:0005975,carbohydrate metabolic process; GO:0071555,cell wall organization; GO:0006952,defense response; GO:0003674,molecular_function; GO:0003824,catalytic activity; GO:0004553,hydrolase activity, hydrolyzing O-glyc…	Glycosyl hydrolases family 17	--	--	--
Cluster-12331.3	3.97	3.65	4.21	0	0.1	0	212	208	216	0	5	0	-7.09586	8.03231e-24	2.23453e-22	down	2429	K19891 glucan endo-1,3-beta-glucosidase 1/2/3 [EC:3.2.1.39] | (RefSeq) O-Glycosyl hydrolases family 17 protein (A)	ko00500: Starch and sucrose metabolism; ko01100: Metabolic pathways	hypothetical protein L6452_09686 [Arctium lappa]	E1314_ARATH RecName: Full=Glucan endo-1,3-beta-glucosidase 14; EC=3.2.1.39; AltName: Full=(1->3)-beta-glucan endohydrolase 14; Short=(1->3)-beta-glucanase 14; AltName: Full=Beta-1,3-endoglucanase 14; Short=Beta-1,3-glucanase 14; Flags: Precursor;	A0A118K546_CYNCS SubName: Full=Glycoside hydrolase, catalytic domain-containing protein {ECO:0000313|EMBL:KVI08447.1};	--	GO:0046658,anchored component of plasma membrane; GO:0005737,cytoplasm; GO:0005576,extracellular region; GO:0005634,nucleus; GO:0042973,glucan endo-1,3-beta-D-glucosidase activity; GO:0005975,carbohydrate metabolic process; GO:0071555,cell wall organization; GO:0006952,defense response; GO:0003674,molecular_function; GO:0003824,catalytic activity; GO:0004553,hydrolase activity, hydrolyzing O-glyc…	Glycosyl hydrolases family 17	--	--	--
Cluster-12331.4	3.09	3.81	4.17	0	0.15	0.15	104	137	135	0	4	4	-5.64285	2.26978e-19	4.82356e-18	down	1654	K19891 glucan endo-1,3-beta-glucosidase 1/2/3 [EC:3.2.1.39] | (RefSeq) O-Glycosyl hydrolases family 17 protein (A)	ko00500: Starch and sucrose metabolism; ko01100: Metabolic pathways	hypothetical protein L6452_09686 [Arctium lappa]	E1314_ARATH RecName: Full=Glucan endo-1,3-beta-glucosidase 14; EC=3.2.1.39; AltName: Full=(1->3)-beta-glucan endohydrolase 14; Short=(1->3)-beta-glucanase 14; AltName: Full=Beta-1,3-endoglucanase 14; Short=Beta-1,3-glucanase 14; Flags: Precursor;	A0A118K546_CYNCS SubName: Full=Glycoside hydrolase, catalytic domain-containing protein {ECO:0000313|EMBL:KVI08447.1};	--	GO:0046658,anchored component of plasma membrane; GO:0005737,cytoplasm; GO:0005576,extracellular region; GO:0005634,nucleus; GO:0042973,glucan endo-1,3-beta-D-glucosidase activity; GO:0005975,carbohydrate metabolic process; GO:0071555,cell wall organization; GO:0006952,defense response; GO:0003674,molecular_function; GO:0003824,catalytic activity; GO:0004553,hydrolase activity, hydrolyzing O-glyc…	Glycosyl hydrolases family 17	--	--	--
Cluster-12370.0	1.28	1.95	1.96	0.39	0.57	0.22	19	31	28	6	8	3	-2.3068	0.000768638	0.00275915	down	910	K05389 potassium channel subfamily K, other eukaryote | (RefSeq) two-pore potassium channel 1-like (A)	--	hypothetical protein L2E82_38076 [Cichorium intybus]	KCO1_ARATH RecName: Full=Two-pore potassium channel 1; Short=AtTPK1; AltName: Full=Calcium-activated outward-rectifying potassium channel 1; Short=AtKCO1;	A0A103Y4G1_CYNCS SubName: Full=EF-Hand 1, calcium-binding site-containing protein {ECO:0000313|EMBL:KVI02335.1}; Flags: Fragment;	Tandem pore domain K+ channel	GO:0005887,integral component of plasma membrane; GO:0009705,plant-type vacuole membrane; GO:0005774,vacuolar membrane; GO:0005216,ion channel activity; GO:0046872,metal ion binding; GO:0015271,outward rectifier potassium channel activity; GO:0022841,potassium ion leak channel activity; GO:0030007,cellular potassium ion homeostasis; GO:0071257,cellular response to electrical stimulus; GO:0097623,…	--	--	--	--
Cluster-12371.11	14.97	15.08	10.86	5.09	3.48	7.7	126	136	89	44	27	59	-1.51057	0.000156107	0.000651313	down	662	--	--	--	--	--	--	--	--	--	--	--
Cluster-12371.4	7.72	11.02	8.01	5.59	5.4	3.52	73	113	74	56	48	31	-1.05244	0.00276246	0.00869813	down	705	--	--	--	--	--	--	--	--	--	--	--
Cluster-12423.0	2.57	2.17	2.87	1.12	1.06	1.91	74	67	80	34	29	51	-1.0409	0.00940111	0.0254427	down	1461	--	--	--	--	--	--	--	--	--	--	--
Cluster-12462.1	42.6	28.99	42.34	19.14	18.32	14.71	555	419	541	254	235	175	-1.30728	1.82134e-10	1.79507e-09	down	892	--	--	--	--	--	--	--	--	--	--	--
Cluster-12468.3	35	26.44	32.97	147.16	131.94	140.56	1454	1158	1309	6651	5334	5565	2.0543	4.0063e-53	3.21384e-51	up	2224	K03444 MFS transporter, SP family, ERD6-like sugar transporter | (RefSeq) sugar transporter ERD6-like 6 (A)	--	hypothetical protein L6452_34098 [Arctium lappa]	ERDL6_ARATH RecName: Full=Sugar transporter ERD6-like 6;	A0A5N6PDJ7_9ASTR RecName: Full=MFS domain-containing protein {ECO:0000259|PROSITE:PS50850};	Predicted transporter (major facilitator superfamily)	GO:0005794,Golgi apparatus; GO:0016021,integral component of membrane; GO:0016020,membrane; GO:0005739,mitochondrion; GO:0000325,plant-type vacuole; GO:0009705,plant-type vacuole membrane; GO:0051119,sugar transmembrane transporter activity; GO:0022857,transmembrane transporter activity; GO:0042593,glucose homeostasis; GO:0010030,positive regulation of seed germination; GO:0055085,transmembrane t…	Sugar (and other) transporter	--	--	--
Cluster-12472.1	6.44	8.56	4.6	1.83	1.3	1.77	110	157	76	33	21	28	-2.1539	4.82385e-08	3.56676e-07	down	1000	K09422 transcription factor MYB, plant | (RefSeq) transcription factor MYB73-like (A)	--	hypothetical protein L6452_28134 [Arctium lappa]	MYB73_ARATH RecName: Full=Transcription factor MYB73 {ECO:0000303|PubMed:11597504}; AltName: Full=Myb-related protein 73 {ECO:0000303|PubMed:11597504}; Short=AtMYB73 {ECO:0000303|PubMed:11597504};	A0A103Y3L2_CYNCS SubName: Full=Homeodomain-like protein {ECO:0000313|EMBL:KVI01882.1};	Transcription factor, Myb superfamily	GO:0005634,nucleus; GO:0003700,DNA-binding transcription factor activity; GO:0000981,DNA-binding transcription factor activity, RNA polymerase II-specific; GO:0000978,RNA polymerase II cis-regulatory region sequence-specific DNA binding; GO:0000976,transcription cis-regulatory region binding; GO:0019760,glucosinolate metabolic process; GO:1901001,negative regulation of response to salt stress; GO…	Myb-like DNA-binding domain	MYB	TF	MYB->MYB
Cluster-12481.6	0.2	0.11	0.25	1.21	0.53	0.8	11	6	14	73	29	42	2.08355	0.000672047	0.0024486	up	2595	K01853 cycloartenol synthase [EC:5.4.99.8] | (RefSeq) cycloartenol Synthase isoform X1 (A)	ko00100: Steroid biosynthesis; ko01100: Metabolic pathways; ko01110: Biosynthesis of secondary metabolites	hypothetical protein L6452_22180 [Arctium lappa]	CAS1_ARATH RecName: Full=Cycloartenol synthase {ECO:0000303|PubMed:7505443}; Short=AtCYC; EC=5.4.99.8 {ECO:0000269|PubMed:7505443}; AltName: Full=2,3-epoxysqualene--cycloartenol cyclase;	A0A251TMS7_HELAN RecName: Full=Terpene cyclase/mutase family member {ECO:0000256|RuleBase:RU362003}; EC=5.4.99.- {ECO:0000256|RuleBase:RU362003};	Oxidosqualene-lanosterol cyclase and related proteins	GO:0005811,lipid droplet; GO:0005739,mitochondrion; GO:0000325,plant-type vacuole; GO:0005773,vacuole; GO:0016871,cycloartenol synthase activity; GO:0019745,pentacyclic triterpenoid biosynthetic process; GO:0009555,pollen development; GO:0010027,thylakoid membrane organization; GO:0003674,molecular_function; GO:0003824,catalytic activity; GO:0016853,isomerase activity; GO:0016866,intramolecular t…	Squalene-hopene cyclase C-terminal domain	--	--	--
Cluster-12504.4	1.85	1.19	1.38	4.94	2.94	3.61	41	28	30	117	62	75	1.24131	0.00179309	0.00590509	up	1216	--	--	uncharacterized protein LOC111912271 isoform X1 [Lactuca sativa]	--	A0A2J6LDU9_LACSA SubName: Full=Uncharacterized protein {ECO:0000313|EMBL:PLY85501.1};	--	--	--	--	--	--
Cluster-12506.0	1.01	1.01	1.71	0.18	0.2	0.23	48	51	78	9	9	10	-2.76461	7.30712e-08	5.26874e-07	down	2188	--	--	--	--	--	--	--	--	--	--	--
Cluster-12513.0	14.08	13.63	14.52	57.49	46.27	52.64	382	395	380	1644	1191	1319	1.73915	8.90345e-37	4.36196e-35	up	1466	K11866 STAM-binding protein [EC:3.4.19.12] | (RefSeq) AMSH-like ubiquitin thioesterase 3 (A)	ko04144: Endocytosis	hypothetical protein L1987_28919 [Smallanthus sonchifolius]	TBL38_ARATH RecName: Full=Protein trichome birefringence-like 38;	A0A2J6JTM2_LACSA RecName: Full=PMR5N domain-containing protein {ECO:0000259|Pfam:PF14416};	--	GO:0005794,Golgi apparatus; GO:0016021,integral component of membrane; GO:0016413,O-acetyltransferase activity; GO:0003674,molecular_function; GO:0003824,catalytic activity; GO:0008374,O-acyltransferase activity; GO:0016407,acetyltransferase activity; GO:0016740,transferase activity; GO:0016746,acyltransferase activity; GO:0016747,acyltransferase activity, transferring groups other than amino-acy…	GDSL/SGNH-like Acyl-Esterase family found in Pmr5 and Cas1p	--	--	--
Cluster-12516.0	2.27	1.7	1.81	9.45	8.43	4.87	28	22	21	120	97	55	1.81175	1.12096e-05	5.77445e-05	up	829	--	--	--	--	--	--	--	--	--	--	--
Cluster-12522.0	6.45	4.68	7.87	1.87	1.65	1.98	95	74	112	29	23	27	-1.93946	2.19802e-07	1.47996e-06	down	907	--	--	--	--	--	--	--	--	--	--	--
Cluster-12526.0	7.73	6.06	6.43	3.64	3.38	1.37	65	55	52	32	26	11	-1.44636	0.00193415	0.00632158	down	671	--	--	PREDICTED: Prolyl 4-hydroxylase alpha [Prunus dulcis]	--	A0A5E4E5C3_PRUDU SubName: Full=PREDICTED: Prolyl 4-hydroxylase alpha {ECO:0000313|EMBL:VVA11027.1};	--	GO:0005789,endoplasmic reticulum membrane; GO:0051213,dioxygenase activity; GO:0005506,iron ion binding; GO:0031418,L-ascorbic acid binding; GO:0016705,oxidoreductase activity, acting on paired donors, with incorporation or reduction of molecular oxygen; GO:0003674,molecular_function; GO:0003824,catalytic activity; GO:0016491,oxidoreductase activity; GO:0005488,binding; GO:0043167,ion binding; GO…	--	--	--	--
Cluster-12526.2	20.25	15.06	20.91	68.88	68.7	66.92	872	689	866	3127	2784	2663	1.71202	1.45918e-33	6.36931e-32	up	2268	K19891 glucan endo-1,3-beta-glucosidase 1/2/3 [EC:3.2.1.39] | (RefSeq) glucan endo-1,3-beta-glucosidase 1 (A)	ko00500: Starch and sucrose metabolism; ko01100: Metabolic pathways	probable LRR receptor-like serine/threonine-protein kinase At1g56130 [Cynara cardunculus var. scolymus]	Y1561_ARATH RecName: Full=Probable LRR receptor-like serine/threonine-protein kinase At1g56130; EC=2.7.11.1; Flags: Precursor;	A0A2U1PAC8_ARTAN SubName: Full=Malectin, Leucine-rich repeat domain, L domain-like protein {ECO:0000313|EMBL:PWA82711.1};	--	GO:0016021,integral component of membrane; GO:0005886,plasma membrane; GO:0005524,ATP binding; GO:0106310,protein serine kinase activity; GO:0004674,protein serine/threonine kinase activity; GO:0006468,protein phosphorylation; GO:0000166,nucleotide binding; GO:0003674,molecular_function; GO:0005488,binding; GO:0017076,purine nucleotide binding; GO:0030554,adenyl nucleotide binding; GO:0032553,rib…	Malectin domain	--	--	--
Cluster-12528.7	1.03	0.73	0.62	1.77	1.82	3.06	25	19	14	45	41	68	1.33072	0.00814666	0.0224819	up	1282	--	--	--	--	--	--	--	--	--	--	--
Cluster-12533.0	0.17	0.48	0.09	2.28	2.62	1.85	2	6	1	28	29	20	3.00724	0.000331828	0.0012962	up	788	--	--	--	--	--	--	--	--	--	--	--
Cluster-12575.2	11.09	10.15	9.39	4.29	4.48	5.54	89	88	73	36	34	41	-1.26371	0.000111261	0.000477716	down	644	--	--	--	--	--	--	--	--	--	--	--
Cluster-12579.0	2740.03	3190.08	2703.62	83.54	82.46	98.28	31894	39964	30441	1021	909	1057	-5.18696	0	0	down	786	K01568 pyruvate decarboxylase [EC:4.1.1.1] | (RefSeq) pyruvate decarboxylase 1 isoform X1 (A)	ko00010: Glycolysis / Gluconeogenesis; ko01100: Metabolic pathways; ko01110: Biosynthesis of secondary metabolites	Thiamine pyrophosphate enzyme, C-terminal TPP-binding [Cynara cardunculus var. scolymus]	PDC2_ARATH RecName: Full=Pyruvate decarboxylase 2; Short=AtPDC2; EC=4.1.1.1;	A0A118K1U3_CYNCS RecName: Full=Pyruvate decarboxylase {ECO:0000256|ARBA:ARBA00013202}; EC=4.1.1.1 {ECO:0000256|ARBA:ARBA00013202};	Thiamine pyrophosphate-requiring enzyme	GO:0005829,cytosol; GO:0009536,plastid; GO:0016831,carboxy-lyase activity; GO:0000287,magnesium ion binding; GO:0004737,pyruvate decarboxylase activity; GO:0030976,thiamine pyrophosphate binding; GO:0071456,cellular response to hypoxia; GO:0001666,response to hypoxia; GO:0003674,molecular_function; GO:0003824,catalytic activity; GO:0016829,lyase activity; GO:0016830,carbon-carbon lyase activity; …	Thiamine pyrophosphate enzyme, N-terminal TPP binding domain	--	--	--
Cluster-12579.1	205.47	250.97	210.72	41.62	37.27	45.86	10404	13582	10292	2229	1791	2151	-2.56459	1.97647e-80	2.96717e-78	down	2317	K01568 pyruvate decarboxylase [EC:4.1.1.1] | (RefSeq) pyruvate decarboxylase 1 (A)	ko00010: Glycolysis / Gluconeogenesis; ko01100: Metabolic pathways; ko01110: Biosynthesis of secondary metabolites	pyruvate decarboxylase 1 [Cynara cardunculus var. scolymus]	PDC1_PEA RecName: Full=Pyruvate decarboxylase 1; Short=PDC; EC=4.1.1.1;	A0A2J6MC69_LACSA RecName: Full=Pyruvate decarboxylase {ECO:0000256|ARBA:ARBA00013202}; EC=4.1.1.1 {ECO:0000256|ARBA:ARBA00013202};	Thiamine pyrophosphate-requiring enzyme	GO:0000287,magnesium ion binding; GO:0004737,pyruvate decarboxylase activity; GO:0030976,thiamine pyrophosphate binding; GO:0003674,molecular_function; GO:0005488,binding; GO:0043167,ion binding; GO:0043169,cation binding; GO:0046872,metal ion binding; GO:0003824,catalytic activity; GO:0016829,lyase activity; GO:0016830,carbon-carbon lyase activity; GO:0016831,carboxy-lyase activity; GO:0019842,v…	Thiamine pyrophosphate enzyme, N-terminal TPP binding domain	--	--	--
Cluster-12579.2	2.38	1.61	2.81	0	0.66	0.54	134	97	153	0	35	28	-2.66685	0.00326697	0.0101065	down	2556	K01568 pyruvate decarboxylase [EC:4.1.1.1] | (RefSeq) pyruvate decarboxylase 1 (A)	ko00010: Glycolysis / Gluconeogenesis; ko01100: Metabolic pathways; ko01110: Biosynthesis of secondary metabolites	pyruvate decarboxylase 1 [Cynara cardunculus var. scolymus]	PDC1_PEA RecName: Full=Pyruvate decarboxylase 1; Short=PDC; EC=4.1.1.1;	A0A2J6MC69_LACSA RecName: Full=Pyruvate decarboxylase {ECO:0000256|ARBA:ARBA00013202}; EC=4.1.1.1 {ECO:0000256|ARBA:ARBA00013202};	Thiamine pyrophosphate-requiring enzyme	GO:0000287,magnesium ion binding; GO:0004737,pyruvate decarboxylase activity; GO:0030976,thiamine pyrophosphate binding; GO:0003674,molecular_function; GO:0005488,binding; GO:0043167,ion binding; GO:0043169,cation binding; GO:0046872,metal ion binding; GO:0003824,catalytic activity; GO:0016829,lyase activity; GO:0016830,carbon-carbon lyase activity; GO:0016831,carboxy-lyase activity; GO:0019842,v…	Thiamine pyrophosphate enzyme, N-terminal TPP binding domain	--	--	--
Cluster-12579.3	3.08	2.78	2.3	0.68	1.43	0.47	184	177	132	43	81	26	-1.82557	1.08823e-05	5.62375e-05	down	2677	K01568 pyruvate decarboxylase [EC:4.1.1.1] | (RefSeq) pyruvate decarboxylase 1 (A)	ko00010: Glycolysis / Gluconeogenesis; ko01100: Metabolic pathways; ko01110: Biosynthesis of secondary metabolites	pyruvate decarboxylase 1 [Cynara cardunculus var. scolymus]	PDC1_PEA RecName: Full=Pyruvate decarboxylase 1; Short=PDC; EC=4.1.1.1;	A0A2J6MC69_LACSA RecName: Full=Pyruvate decarboxylase {ECO:0000256|ARBA:ARBA00013202}; EC=4.1.1.1 {ECO:0000256|ARBA:ARBA00013202};	Thiamine pyrophosphate-requiring enzyme	GO:0000287,magnesium ion binding; GO:0004737,pyruvate decarboxylase activity; GO:0030976,thiamine pyrophosphate binding; GO:0003674,molecular_function; GO:0005488,binding; GO:0043167,ion binding; GO:0043169,cation binding; GO:0046872,metal ion binding; GO:0003824,catalytic activity; GO:0016829,lyase activity; GO:0016830,carbon-carbon lyase activity; GO:0016831,carboxy-lyase activity; GO:0019842,v…	Thiamine pyrophosphate enzyme, N-terminal TPP binding domain	--	--	--
Cluster-12579.4	3.43	1.68	3.51	0.84	0.92	0.99	221	115	218	57	56	59	-1.79774	5.61894e-07	3.5841e-06	down	2860	K01568 pyruvate decarboxylase [EC:4.1.1.1] | (RefSeq) pyruvate decarboxylase 1 (A)	ko00010: Glycolysis / Gluconeogenesis; ko01100: Metabolic pathways; ko01110: Biosynthesis of secondary metabolites	pyruvate decarboxylase 1 [Cynara cardunculus var. scolymus]	PDC1_PEA RecName: Full=Pyruvate decarboxylase 1; Short=PDC; EC=4.1.1.1;	A0A2J6MC69_LACSA RecName: Full=Pyruvate decarboxylase {ECO:0000256|ARBA:ARBA00013202}; EC=4.1.1.1 {ECO:0000256|ARBA:ARBA00013202};	Thiamine pyrophosphate-requiring enzyme	GO:0000287,magnesium ion binding; GO:0004737,pyruvate decarboxylase activity; GO:0030976,thiamine pyrophosphate binding; GO:0003674,molecular_function; GO:0005488,binding; GO:0043167,ion binding; GO:0043169,cation binding; GO:0046872,metal ion binding; GO:0003824,catalytic activity; GO:0016829,lyase activity; GO:0016830,carbon-carbon lyase activity; GO:0016831,carboxy-lyase activity; GO:0019842,v…	Thiamine pyrophosphate enzyme, N-terminal TPP binding domain	--	--	--
Cluster-12579.5	1991.14	2287.79	2033.97	80.34	103.33	85.87	1669	2161	1666	67	80	64	-4.79848	1.43292e-180	8.60467e-178	down	332	K01568 pyruvate decarboxylase [EC:4.1.1.1] | (RefSeq) pyruvate decarboxylase 1 (A)	ko00010: Glycolysis / Gluconeogenesis; ko01100: Metabolic pathways; ko01110: Biosynthesis of secondary metabolites	hypothetical protein L1987_21624 [Smallanthus sonchifolius]	PDC4_ARATH RecName: Full=Pyruvate decarboxylase 4; Short=AtPDC4; EC=4.1.1.1;	A0A6S7L8E1_LACSI RecName: Full=Pyruvate decarboxylase {ECO:0000256|ARBA:ARBA00013202}; EC=4.1.1.1 {ECO:0000256|ARBA:ARBA00013202};	Thiamine pyrophosphate-requiring enzyme	GO:0005829,cytosol; GO:0016831,carboxy-lyase activity; GO:0000287,magnesium ion binding; GO:0004737,pyruvate decarboxylase activity; GO:0030976,thiamine pyrophosphate binding; GO:0003674,molecular_function; GO:0003824,catalytic activity; GO:0016829,lyase activity; GO:0016830,carbon-carbon lyase activity; GO:0005488,binding; GO:0043167,ion binding; GO:0043169,cation binding; GO:0046872,metal ion b…	Thiamine pyrophosphate enzyme, N-terminal TPP binding domain	--	--	--
Cluster-12579.6	1091.18	1429.02	1314.72	97.22	127.1	122.41	9117	12896	10641	849	1004	943	-3.63336	2.20529e-131	7.59831e-129	down	657	K01568 pyruvate decarboxylase [EC:4.1.1.1] | (RefSeq) pyruvate decarboxylase 1 (A)	ko00010: Glycolysis / Gluconeogenesis; ko01100: Metabolic pathways; ko01110: Biosynthesis of secondary metabolites	hypothetical protein L1987_21624 [Smallanthus sonchifolius]	PDC4_ARATH RecName: Full=Pyruvate decarboxylase 4; Short=AtPDC4; EC=4.1.1.1;	A0A6S7L8E1_LACSI RecName: Full=Pyruvate decarboxylase {ECO:0000256|ARBA:ARBA00013202}; EC=4.1.1.1 {ECO:0000256|ARBA:ARBA00013202};	Thiamine pyrophosphate-requiring enzyme	GO:0005829,cytosol; GO:0016831,carboxy-lyase activity; GO:0000287,magnesium ion binding; GO:0004737,pyruvate decarboxylase activity; GO:0030976,thiamine pyrophosphate binding; GO:0003674,molecular_function; GO:0003824,catalytic activity; GO:0016829,lyase activity; GO:0016830,carbon-carbon lyase activity; GO:0005488,binding; GO:0043167,ion binding; GO:0043169,cation binding; GO:0046872,metal ion b…	Thiamine pyrophosphate enzyme, N-terminal TPP binding domain	--	--	--
Cluster-12579.8	246.48	289.64	256.42	24.34	30.26	31.3	12462	15641	12508	1294	1442	1457	-3.36285	2.79756e-147	1.18783e-144	down	2372	K01568 pyruvate decarboxylase [EC:4.1.1.1] | (RefSeq) pyruvate decarboxylase 1 (A)	ko00010: Glycolysis / Gluconeogenesis; ko01100: Metabolic pathways; ko01110: Biosynthesis of secondary metabolites	hypothetical protein L6452_19916 [Arctium lappa]	PDC1_PEA RecName: Full=Pyruvate decarboxylase 1; Short=PDC; EC=4.1.1.1;	A0A2J6MC69_LACSA RecName: Full=Pyruvate decarboxylase {ECO:0000256|ARBA:ARBA00013202}; EC=4.1.1.1 {ECO:0000256|ARBA:ARBA00013202};	Thiamine pyrophosphate-requiring enzyme	GO:0000287,magnesium ion binding; GO:0004737,pyruvate decarboxylase activity; GO:0030976,thiamine pyrophosphate binding; GO:0003674,molecular_function; GO:0005488,binding; GO:0043167,ion binding; GO:0043169,cation binding; GO:0046872,metal ion binding; GO:0003824,catalytic activity; GO:0016829,lyase activity; GO:0016830,carbon-carbon lyase activity; GO:0016831,carboxy-lyase activity; GO:0019842,v…	Thiamine pyrophosphate enzyme, central domain	--	--	--
Cluster-12600.0	3.83	3.34	1.82	8.81	7.67	9.15	48	45	22	116	91	106	1.35183	0.000357931	0.00138823	up	821	K00430 peroxidase [EC:1.11.1.7] | (RefSeq) peroxidase 31-like (A)	ko00940: Phenylpropanoid biosynthesis; ko01100: Metabolic pathways; ko01110: Biosynthesis of secondary metabolites	peroxidase 31-like [Cynara cardunculus var. scolymus]	PER63_ARATH RecName: Full=Peroxidase 63; Short=Atperox P63; EC=1.11.1.7; AltName: Full=ATP26a; Flags: Precursor;	A0A6S7LYI3_LACSI RecName: Full=Peroxidase {ECO:0000256|ARBA:ARBA00012313, ECO:0000256|RuleBase:RU362060}; EC=1.11.1.7 {ECO:0000256|ARBA:ARBA00012313, ECO:0000256|RuleBase:RU362060};	--	GO:0005576,extracellular region; GO:0020037,heme binding; GO:0046872,metal ion binding; GO:0004601,peroxidase activity; GO:0042744,hydrogen peroxide catabolic process; GO:0006979,response to oxidative stress; GO:0003674,molecular_function; GO:0005488,binding; GO:0046906,tetrapyrrole binding; GO:0097159,organic cyclic compound binding; GO:1901363,heterocyclic compound binding; GO:0043167,ion bindi…	Peroxidase	--	--	--
Cluster-12604.0	5.99	7.64	7.36	1.78	1.47	2.15	150	205	178	47	35	50	-2.10577	2.10284e-13	2.81776e-12	down	1313	--	--	hypothetical protein L1887_28959 [Cichorium endivia]	--	A0A6S7MEG8_LACSI SubName: Full=Uncharacterized protein {ECO:0000313|EMBL:CAB4086187.1};	--	--	--	--	--	--
Cluster-12616.0	2.32	1.56	1.92	4.75	4.26	5.26	50	36	40	108	87	105	1.15046	0.000405901	0.00155541	up	1175	--	--	hypothetical protein L6452_35808 [Arctium lappa]	--	A0A103VT09_CYNCS SubName: Full=Uncharacterized protein {ECO:0000313|EMBL:KVH59584.1};	--	GO:0016021,integral component of membrane; GO:0005575,cellular_component; GO:0016020,membrane; GO:0031224,intrinsic component of membrane; GO:0110165,cellular anatomical entity	--	--	--	--
Cluster-12622.0	40.86	28.81	38.5	5.72	3.78	7.22	938	724	878	139	83	148	-2.87831	1.01565e-28	3.56069e-27	down	1346	K15746 beta-carotene 3-hydroxylase [EC:1.14.15.24] | (RefSeq) beta-carotene hydroxylase 2, chloroplastic-like (A)	ko00906: Carotenoid biosynthesis; ko01100: Metabolic pathways; ko01110: Biosynthesis of secondary metabolites	beta-carotene hydroxylase 2 protein [Artemisia annua]	BCH2_CAPAN RecName: Full=Beta-carotene hydroxylase 2, chloroplastic {ECO:0000305}; EC=1.14.15.24 {ECO:0000269|PubMed:9555077}; Flags: Precursor;	A0A2U1LXF8_ARTAN RecName: Full=Beta-carotene 3-hydroxylase {ECO:0000256|ARBA:ARBA00026097}; EC=1.14.15.24 {ECO:0000256|ARBA:ARBA00026097};	--	GO:0031969,chloroplast membrane; GO:0016021,integral component of membrane; GO:0052611,beta-carotene 3-hydroxylase activity; GO:0052610,beta-cryptoxanthin hydroxylase activity; GO:0016787,hydrolase activity; GO:0005506,iron ion binding; GO:0016117,carotenoid biosynthetic process; GO:0003674,molecular_function; GO:0003824,catalytic activity; GO:0004497,monooxygenase activity; GO:0016491,oxidoreduc…	Fatty acid hydroxylase	--	--	--
Cluster-12629.0	0.22	0.23	0.35	1.07	0.86	1.27	9	10	14	47	34	49	1.87999	0.000347643	0.00135207	up	1959	K16315 serine/threonine-protein kinase haspin [EC:2.7.11.1] | (RefSeq) serine/threonine-protein kinase haspin homolog (A)	--	hypothetical protein L6452_02048 [Arctium lappa]	HASP_ARATH RecName: Full=Serine/threonine-protein kinase haspin homolog {ECO:0000305}; Short=AtHaspin {ECO:0000303|PubMed:21527018, ECO:0000303|PubMed:21749502}; EC=2.7.11.1 {ECO:0000305};	A0A2J6L7Q3_LACSA RecName: Full=Non-specific serine/threonine protein kinase {ECO:0000256|ARBA:ARBA00012513}; EC=2.7.11.1 {ECO:0000256|ARBA:ARBA00012513};	Serine/threonine kinase (haspin family)	GO:0005694,chromosome; GO:0005737,cytoplasm; GO:0005856,cytoskeleton; GO:0005634,nucleus; GO:0048471,perinuclear region of cytoplasm; GO:0009524,phragmoplast; GO:0005524,ATP binding; GO:0035402,histone kinase activity (H3-T11 specific); GO:0072354,histone kinase activity (H3-T3 specific); GO:0106310,protein serine kinase activity; GO:0035407,NA; GO:0072355,NA; GO:0035556,intracellular signal tran…	Haspin like kinase domain	--	--	--
Cluster-12647.0	1.41	1.47	1.17	4.4	3.64	4.46	25	28	20	82	61	73	1.46815	8.08008e-05	0.000357372	up	1024	--	--	cysteine-rich repeat secretory protein 60-like [Cynara cardunculus var. scolymus]	PDLP7_ARATH RecName: Full=Plasmodesmata-located protein 7; Short=PD-located protein 7 {ECO:0000303|PubMed:20886105}; AltName: Full=Cysteine-rich repeat secretory protein 60 {ECO:0000303|PubMed:11402176}; Flags: Precursor;	A0A2J6KSX7_LACSA SubName: Full=Uncharacterized protein {ECO:0000313|EMBL:PLY78182.1};	--	GO:0016021,integral component of membrane; GO:0005886,plasma membrane; GO:0009506,plasmodesma; GO:0005575,cellular_component; GO:0016020,membrane; GO:0031224,intrinsic component of membrane; GO:0110165,cellular anatomical entity; GO:0071944,cell periphery; GO:0005911,cell-cell junction; GO:0030054,cell junction; GO:0055044,symplast; GO:0070161,anchoring junction	Salt stress response/antifungal	--	--	--
Cluster-12653.0	2.53	2.19	3.34	0.89	1.12	0.7	43	40	55	16	18	11	-1.73098	0.000253452	0.00101649	down	998	--	--	--	--	--	--	--	--	--	--	--
Cluster-1266.0	3.19	4.86	3.67	0.69	0.17	0.78	44	66	49	10	2	8	-3.08843	4.47509e-07	2.89623e-06	down	871	K13425 WRKY transcription factor 22 | (RefSeq) probable WRKY transcription factor 27 (A)	ko04016: MAPK signaling pathway - plant; ko04626: Plant-pathogen interaction	hypothetical protein L6452_14834 [Arctium lappa]	WRK27_ARATH RecName: Full=Probable WRKY transcription factor 27; AltName: Full=WRKY DNA-binding protein 27;	A0A2U1M9F7_ARTAN SubName: Full=DNA-binding WRKY {ECO:0000313|EMBL:PWA57894.1};	--	GO:0005634,nucleus; GO:0003700,DNA-binding transcription factor activity; GO:0000976,transcription cis-regulatory region binding; GO:0042742,defense response to bacterium; GO:0045892,negative regulation of DNA-templated transcription; GO:0007263,nitric oxide mediated signal transduction; GO:0009739,response to gibberellin; GO:0003674,molecular_function; GO:0140110,transcription regulator activity…	WRKY DNA -binding domain	WRKY	TF	WRKY
Cluster-12666.0	0.67	0.85	0.78	2.08	1.89	1.97	44	59	49	144	117	119	1.22159	5.87235e-06	3.18303e-05	up	2894	K01303 acylaminoacyl-peptidase [EC:3.4.19.1] | (RefSeq) uncharacterized LOC101311565 (A)	--	hypothetical protein L6452_11499 [Arctium lappa]	RRPO_OENBE RecName: Full=RNA-directed DNA polymerase homolog; EC=2.7.7.48; AltName: Full=Reverse transcriptase homolog;	A0A8B8ZW53_PHODC SubName: Full=uncharacterized protein LOC120108856 {ECO:0000313|RefSeq:XP_038978516.1};	FOG: Transposon-encoded proteins with TYA, reverse transcriptase, integrase domains in various combinations	GO:0005739,mitochondrion; GO:0003968,RNA-directed 5'-3' RNA polymerase activity; GO:0003964,RNA-directed DNA polymerase activity; GO:0003674,molecular_function; GO:0003824,catalytic activity; GO:0016740,transferase activity; GO:0016772,transferase activity, transferring phosphorus-containing groups; GO:0016779,nucleotidyltransferase activity; GO:0034062,5'-3' RNA polymerase activity; GO:0097747,R…	RNase H-like domain found in reverse transcriptase	--	--	--
Cluster-12676.0	29.81	40.16	27.72	0.4	0.71	0.26	492	713	442	7	11	4	-6.32187	5.83575e-59	5.43915e-57	down	988	--	--	--	--	--	--	--	--	--	--	--
Cluster-1268.4	1.14	1.62	1.21	0.47	0.76	0.77	48	73	49	20	30	30	-1.16546	0.00660612	0.0187336	down	1996	K16280 E3 ubiquitin-protein ligase RGLG [EC:2.3.2.27] | (RefSeq) E3 ubiquitin-protein ligase RGLG2 (A)	--	hypothetical protein L1887_33111 [Cichorium endivia]	RGLG2_ARATH RecName: Full=E3 ubiquitin-protein ligase RGLG2 {ECO:0000305}; EC=2.3.2.27 {ECO:0000305}; AltName: Full=RING domain ligase 2 {ECO:0000303|PubMed:17586653};	A0A6S7MQC8_LACSI RecName: Full=RING-type E3 ubiquitin transferase {ECO:0000256|ARBA:ARBA00012483}; EC=2.3.2.27 {ECO:0000256|ARBA:ARBA00012483};	Copine	GO:0005634,nucleus; GO:0005886,plasma membrane; GO:0046872,metal ion binding; GO:0061630,ubiquitin protein ligase activity; GO:0004842,ubiquitin-protein transferase activity; GO:0009738,abscisic acid-activated signaling pathway; GO:0009850,auxin metabolic process; GO:0009690,cytokinin metabolic process; GO:0080148,negative regulation of response to water deprivation; GO:0070534,protein K63-linked…	Copine	--	--	--
Cluster-12684.0	2.56	2.53	2.54	0.35	0.44	0.06	49	52	47	7	8	1	-3.33276	1.50822e-07	1.04119e-06	down	1081	K11818 aromatic aldoxime N-monooxygenase [EC:1.14.14.45] | (RefSeq) cytochrome P450 83B1 (A)	ko00380: Tryptophan metabolism; ko00966: Glucosinolate biosynthesis; ko01100: Metabolic pathways; ko01110: Biosynthesis of secondary metabolites; ko01210: 2-Oxocarboxylic acid metabolism	cytochrome P450 83B1 isoform X2 [Helianthus annuus]	C71Z3_PASSA RecName: Full=6,7,8-trihydroxycoumarin synthase {ECO:0000303|PubMed:29971079}; EC=1.14.14.- {ECO:0000269|PubMed:29971079}; AltName: Full=Cytochrome P450 CYP71AZ3 {ECO:0000303|PubMed:29971079};	A0A251U0A7_HELAN SubName: Full=Putative cytochrome P450 71A9 {ECO:0000313|EMBL:OTG16286.1};	Cytochrome P450 CYP2 subfamily	GO:0005783,endoplasmic reticulum; GO:0016021,integral component of membrane; GO:0020037,heme binding; GO:0005506,iron ion binding; GO:0004497,monooxygenase activity; GO:0016705,oxidoreductase activity, acting on paired donors, with incorporation or reduction of molecular oxygen; GO:0009805,coumarin biosynthetic process; GO:0003674,molecular_function; GO:0005488,binding; GO:0046906,tetrapyrrole bi…	Cytochrome P450	--	--	--
Cluster-12686.0	1.05	1.37	0.93	0.28	0.16	0.12	28	39	24	8	4	3	-2.71274	6.19127e-05	0.000279749	down	1376	K01184 polygalacturonase [EC:3.2.1.15] | (RefSeq) polygalacturonase At1g48100-like (A)	ko00040: Pentose and glucuronate interconversions; ko01100: Metabolic pathways	hypothetical protein L1987_13997 [Smallanthus sonchifolius]	--	A0A6S7LF87_LACSI RecName: Full=CaM_binding domain-containing protein {ECO:0000259|SMART:SM01054};	--	GO:0005516,calmodulin binding; GO:0003674,molecular_function; GO:0005488,binding; GO:0005515,protein binding	Plant calmodulin-binding domain	--	--	--
Cluster-12706.13	0.71	0.38	0.86	1.86	2.34	1.32	24	13	28	66	74	40	1.34222	0.0062327	0.0178201	up	1681	K00979 3-deoxy-manno-octulosonate cytidylyltransferase (CMP-KDO synthetase) [EC:2.7.7.38] | (RefSeq) 3-deoxy-manno-octulosonate cytidylyltransferase, mitochondrial (A)	ko01100: Metabolic pathways; ko01250: Biosynthesis of nucleotide sugars	hypothetical protein L6452_20266 [Arctium lappa]	KDSB_ARATH RecName: Full=3-deoxy-manno-octulosonate cytidylyltransferase, mitochondrial {ECO:0000303|PubMed:21893514}; EC=2.7.7.38 {ECO:0000269|PubMed:19914588}; AltName: Full=CMP-2-keto-3-deoxyoctulosonic acid synthase {ECO:0000303|Ref.1}; Short=AtCKS {ECO:0000303|PubMed:21893514}; Short=CMP-KDO synthase {ECO:0000303|Ref.1}; Flags: Precursor;	A0A6S7N1B6_LACSI RecName: Full=F-box domain-containing protein {ECO:0000259|Pfam:PF00646};	--	GO:0005829,cytosol; GO:0031307,integral component of mitochondrial outer membrane; GO:0005739,mitochondrion; GO:0005634,nucleus; GO:0008690,3-deoxy-manno-octulosonate cytidylyltransferase activity; GO:0071555,cell wall organization; GO:0033468,CMP-keto-3-deoxy-D-manno-octulosonic acid biosynthetic process; GO:0009555,pollen development; GO:0009860,pollen tube growth; GO:0003674,molecular_function…	--	--	--	--
Cluster-12706.15	5.81	18.57	12.57	45.49	33.23	46.24	9	32	19	71	48	65	1.53277	0.00383595	0.0116355	up	374	K00276 primary-amine oxidase [EC:1.4.3.21] | (RefSeq) hypothetical protein (A)	ko00260: Glycine, serine and threonine metabolism; ko00350: Tyrosine metabolism; ko00360: Phenylalanine metabolism; ko00410: beta-Alanine metabolism; ko00950: Isoquinoline alkaloid biosynthesis; ko00960: Tropane, piperidine and pyridine alkaloid biosynthesis; ko01100: Metabolic pathways; ko01110: Biosynthesis of secondary metabolites	hypothetical protein EUGRSUZ_B032971, partial [Eucalyptus grandis]	CUAOZ_ARATH RecName: Full=Amine oxidase [copper-containing] zeta, peroxisomal {ECO:0000303|PubMed:31862580}; Short=AtCuAO1 {ECO:0000303|PubMed:24287136}; Short=AtCuAO3 {ECO:0000303|PubMed:23915037}; Short=AtCuAOzeta {ECO:0000303|PubMed:31862580}; Short=Copper amine oxidase 3 {ECO:0000303|PubMed:23915037}; EC=1.4.3.21 {ECO:0000269|PubMed:23915037, ECO:0000269|PubMed:24287136};	A0A059D855_EUCGR RecName: Full=Amine oxidase {ECO:0000256|RuleBase:RU000672}; EC=1.4.3.- {ECO:0000256|RuleBase:RU000672}; Flags: Fragment;	Copper amine oxidase	GO:0005829,cytosol; GO:0005777,peroxisome; GO:0052595,aliphatic amine oxidase activity; GO:0052594,aminoacetone:oxygen oxidoreductase(deaminating) activity; GO:0005507,copper ion binding; GO:0052596,phenethylamine:oxygen oxidoreductase (deaminating) activity; GO:0008131,primary amine oxidase activity; GO:0048038,quinone binding; GO:0052593,tryptamine:oxygen oxidoreductase (deaminating) activity; …	Copper amine oxidase, enzyme domain	--	--	--
Cluster-12706.25	20.81	26.62	21.4	88.94	63.65	85.97	366	351	300	1064	795	1002	1.39535	1.9709e-16	3.41495e-15	up	1021	K00276 primary-amine oxidase [EC:1.4.3.21] | (RefSeq) uncharacterized protein LOC112514385 (A)	ko00260: Glycine, serine and threonine metabolism; ko00350: Tyrosine metabolism; ko00360: Phenylalanine metabolism; ko00410: beta-Alanine metabolism; ko00950: Isoquinoline alkaloid biosynthesis; ko00960: Tropane, piperidine and pyridine alkaloid biosynthesis; ko01100: Metabolic pathways; ko01110: Biosynthesis of secondary metabolites	hypothetical protein L6452_39668 [Arctium lappa]	CUAOZ_ARATH RecName: Full=Amine oxidase [copper-containing] zeta, peroxisomal {ECO:0000303|PubMed:31862580}; Short=AtCuAO1 {ECO:0000303|PubMed:24287136}; Short=AtCuAO3 {ECO:0000303|PubMed:23915037}; Short=AtCuAOzeta {ECO:0000303|PubMed:31862580}; Short=Copper amine oxidase 3 {ECO:0000303|PubMed:23915037}; EC=1.4.3.21 {ECO:0000269|PubMed:23915037, ECO:0000269|PubMed:24287136};	A0A5N6NWQ6_9ASTR RecName: Full=Amine oxidase {ECO:0000256|RuleBase:RU000672}; EC=1.4.3.- {ECO:0000256|RuleBase:RU000672};	Copper amine oxidase	GO:0005829,cytosol; GO:0005777,peroxisome; GO:0052595,aliphatic amine oxidase activity; GO:0052594,aminoacetone:oxygen oxidoreductase(deaminating) activity; GO:0005507,copper ion binding; GO:0052596,phenethylamine:oxygen oxidoreductase (deaminating) activity; GO:0008131,primary amine oxidase activity; GO:0048038,quinone binding; GO:0052593,tryptamine:oxygen oxidoreductase (deaminating) activity; …	Copper amine oxidase, enzyme domain	--	--	--
Cluster-12706.29	8.51	13.39	7.99	1.02	1.07	1.03	364	613	330	46	43	41	-3.41711	8.82908e-33	3.7113e-31	down	2010	K09571 FK506-binding protein 4/5 [EC:5.2.1.8] | (RefSeq) peptidyl-prolyl cis-trans isomerase FKBP62-like (A)	--	peptidyl-prolyl cis-trans isomerase FKBP62-like [Cynara cardunculus var. scolymus]	FKB65_ARATH RecName: Full=Peptidyl-prolyl cis-trans isomerase FKBP65; Short=PPIase FKBP65; EC=5.2.1.8; AltName: Full=70 kDa peptidyl-prolyl isomerase; AltName: Full=FK506-binding protein 65; Short=AtFKBP65; AltName: Full=Immunophilin FKBP65; AltName: Full=Peptidyl-prolyl isomerase ROF2; AltName: Full=Protein ROTAMASE FKBP 2; AltName: Full=Rotamase;	A0A2J6JI54_LACSA RecName: Full=Peptidylprolyl isomerase {ECO:0000256|PROSITE-ProRule:PRU00277}; EC=5.2.1.8 {ECO:0000256|PROSITE-ProRule:PRU00277};	FKBP-type peptidyl-prolyl cis-trans isomerase	GO:0005737,cytoplasm; GO:0005634,nucleus; GO:0000325,plant-type vacuole; GO:0009536,plastid; GO:0005516,calmodulin binding; GO:0003755,peptidyl-prolyl cis-trans isomerase activity; GO:0070370,cellular heat acclimation; GO:0061077,chaperone-mediated protein folding; GO:0000413,protein peptidyl-prolyl isomerization; GO:0003674,molecular_function; GO:0005488,binding; GO:0005515,protein binding; GO:0…	FKBP-type peptidyl-prolyl cis-trans isomerase	--	--	--
Cluster-12706.3	8.55	6.17	8.02	44.09	30.18	44.7	159	123	144	864	532	769	2.24071	4.44986e-21	1.04556e-19	up	1059	K00276 primary-amine oxidase [EC:1.4.3.21] | (RefSeq) uncharacterized protein LOC112510390 (A)	ko00260: Glycine, serine and threonine metabolism; ko00350: Tyrosine metabolism; ko00360: Phenylalanine metabolism; ko00410: beta-Alanine metabolism; ko00950: Isoquinoline alkaloid biosynthesis; ko00960: Tropane, piperidine and pyridine alkaloid biosynthesis; ko01100: Metabolic pathways; ko01110: Biosynthesis of secondary metabolites	uncharacterized protein LOC112510390 [Cynara cardunculus var. scolymus]	DAO1_TOBAC RecName: Full=Diamine oxidase [copper-containing] 1, peroxisomal {ECO:0000303|PubMed:24287136}; Short=NtDAO1 {ECO:0000303|PubMed:24287136}; EC=1.4.3.- {ECO:0000269|PubMed:24287136}; AltName: Full=Copper methylamine oxidase; EC=1.4.3.21 {ECO:0000250|UniProtKB:P46883}; AltName: Full=N-methylputrescine oxidase 2, peroxisomal {ECO:0000303|PubMed:17283012}; Short=NtMPO2 {ECO:0000303|PubMed:…	A0A103YC01_CYNCS RecName: Full=Amine oxidase {ECO:0000256|RuleBase:RU000672}; EC=1.4.3.- {ECO:0000256|RuleBase:RU000672};	Copper amine oxidase	GO:0005777,peroxisome; GO:0052595,aliphatic amine oxidase activity; GO:0052594,aminoacetone:oxygen oxidoreductase(deaminating) activity; GO:0005507,copper ion binding; GO:0052596,phenethylamine:oxygen oxidoreductase (deaminating) activity; GO:0008131,primary amine oxidase activity; GO:0050232,putrescine oxidase activity; GO:0048038,quinone binding; GO:0052593,tryptamine:oxygen oxidoreductase (dea…	Copper amine oxidase, N3 domain	--	--	--
Cluster-12706.4	4.86	2.91	3.69	19.67	14.56	16.79	124	92	105	599	394	459	2.06632	1.41961e-19	3.06017e-18	up	1488	K00276 primary-amine oxidase [EC:1.4.3.21] | (RefSeq) copper methylamine oxidase (A)	ko00260: Glycine, serine and threonine metabolism; ko00350: Tyrosine metabolism; ko00360: Phenylalanine metabolism; ko00410: beta-Alanine metabolism; ko00950: Isoquinoline alkaloid biosynthesis; ko00960: Tropane, piperidine and pyridine alkaloid biosynthesis; ko01100: Metabolic pathways; ko01110: Biosynthesis of secondary metabolites	hypothetical protein [Datura stramonium]	DAO1_TOBAC RecName: Full=Diamine oxidase [copper-containing] 1, peroxisomal {ECO:0000303|PubMed:24287136}; Short=NtDAO1 {ECO:0000303|PubMed:24287136}; EC=1.4.3.- {ECO:0000269|PubMed:24287136}; AltName: Full=Copper methylamine oxidase; EC=1.4.3.21 {ECO:0000250|UniProtKB:P46883}; AltName: Full=N-methylputrescine oxidase 2, peroxisomal {ECO:0000303|PubMed:17283012}; Short=NtMPO2 {ECO:0000303|PubMed:…	A0A251TEG5_HELAN RecName: Full=Amine oxidase {ECO:0000256|RuleBase:RU000672}; EC=1.4.3.- {ECO:0000256|RuleBase:RU000672};	Copper amine oxidase	GO:0005777,peroxisome; GO:0052595,aliphatic amine oxidase activity; GO:0052594,aminoacetone:oxygen oxidoreductase(deaminating) activity; GO:0005507,copper ion binding; GO:0052596,phenethylamine:oxygen oxidoreductase (deaminating) activity; GO:0008131,primary amine oxidase activity; GO:0050232,putrescine oxidase activity; GO:0048038,quinone binding; GO:0052593,tryptamine:oxygen oxidoreductase (dea…	Copper amine oxidase, enzyme domain	--	--	--
Cluster-12710.0	1.09	0.78	1.13	2.56	3.11	2.82	13	10	13	32	35	31	1.34185	0.0095071	0.0256849	up	796	--	--	--	--	--	--	--	--	--	--	--
Cluster-12725.0	0.5	1.32	0.55	2.62	2.27	2.8	6	17	7	34	26	32	1.5358	0.0144145	0.0367066	up	908	K00521 ferric-chelate reductase [EC:1.16.1.7] | (RefSeq) ferric reduction oxidase 7, chloroplastic-like (A)	--	NAC domain-containing protein 90-like [Cynara cardunculus var. scolymus]	NAC90_ARATH RecName: Full=NAC domain-containing protein 90; Short=ANAC090;	A0A2U1QEF2_ARTAN SubName: Full=NAC domain-containing protein {ECO:0000313|EMBL:PWA96374.1};	--	GO:0005634,nucleus; GO:0003677,DNA binding; GO:0003700,DNA-binding transcription factor activity; GO:0003674,molecular_function; GO:0003676,nucleic acid binding; GO:0005488,binding; GO:0097159,organic cyclic compound binding; GO:1901363,heterocyclic compound binding; GO:0140110,transcription regulator activity; GO:0005575,cellular_component; GO:0005622,intracellular anatomical structure; GO:00432…	--	NAC	TF	NAC
Cluster-12726.0	13.4	5.91	10.72	4.33	4.48	4.87	54	26	42	18	17	18	-1.31207	0.0112939	0.0297792	down	485	--	--	--	--	--	--	--	--	--	--	--
Cluster-12734.0	153.14	133.62	152.35	15.05	14.66	16.58	4747	4433	4558	493	431	476	-3.39508	8.69012e-192	5.61984e-189	down	1546	K16296 serine carboxypeptidase-like clade I [EC:3.4.16.-] | (RefSeq) serine carboxypeptidase-like 7 (A)	--	uncharacterized protein LOC111905261 [Lactuca sativa]	--	A0A6S7M3J8_LACSI SubName: Full=Uncharacterized protein {ECO:0000313|EMBL:CAB4078273.1};	--	--	--	--	--	--
Cluster-12748.0	123.62	87.58	93.19	250.77	244.41	271.91	2042	1554	1486	4355	3810	4146	1.1762	3.73481e-14	5.37278e-13	up	1391	K02991 small subunit ribosomal protein S6e | (RefSeq) 40S ribosomal protein S6 (A)	ko03010: Ribosome	hypothetical protein L1987_79658 [Smallanthus sonchifolius]	RS6_ASPOF RecName: Full=40S ribosomal protein S6;	A0A251TTQ0_HELAN RecName: Full=40S ribosomal protein S6 {ECO:0000256|PIRNR:PIRNR002129};	40S ribosomal protein S6	GO:0005840,ribosome; GO:0003735,structural constituent of ribosome; GO:0006412,translation; GO:0003674,molecular_function; GO:0005198,structural molecule activity; GO:0006518,peptide metabolic process; GO:0006807,nitrogen compound metabolic process; GO:0008150,biological_process; GO:0008152,metabolic process; GO:0009058,biosynthetic process; GO:0009059,macromolecule biosynthetic process; GO:00099…	Integrase core domain	--	--	--
Cluster-12754.0	11.77	6.6	23.67	1.61	2.81	1.22	146	88	284	21	33	14	-3.062	1.06326e-08	8.51317e-08	down	816	K09422 transcription factor MYB, plant | (RefSeq) transcription factor MYB57 (A)	--	hypothetical protein L1987_83866 [Smallanthus sonchifolius]	MYB59_ARATH RecName: Full=Transcription factor MYB59; AltName: Full=Myb-related protein 59; Short=AtMYB59;	A0A251VR42_HELAN SubName: Full=Putative myb protein {ECO:0000313|EMBL:OTG37829.1};	Transcription factor, Myb superfamily	GO:0005634,nucleus; GO:0003700,DNA-binding transcription factor activity; GO:0043565,sequence-specific DNA binding; GO:0000976,transcription cis-regulatory region binding; GO:0035865,cellular response to potassium ion; GO:0043266,regulation of potassium ion transport; GO:0006355,regulation of DNA-templated transcription; GO:0003674,molecular_function; GO:0140110,transcription regulator activity; …	Myb-like DNA-binding domain	MYB	TF	MYB->MYB
Cluster-12778.0	0.14	0.08	0.23	5.32	2.05	4.4	3	2	5	124	43	90	4.5669	8.03214e-11	8.25302e-10	up	1196	K03097 casein kinase II subunit alpha [EC:2.7.11.1] | (RefSeq) casein kinase II subunit alpha isoform X1 (A)	ko03008: Ribosome biogenesis in eukaryotes; ko04712: Circadian rhythm - plant	hypothetical protein L1987_22456 [Smallanthus sonchifolius]	--	A0A251THE4_HELAN SubName: Full=Uncharacterized protein {ECO:0000313|EMBL:OTG10545.1};	--	--	Protein of unknown function (DUF642)	--	--	--
Cluster-12788.0	1.46	2.19	3.42	0.47	0.69	0.31	35	57	80	11	15	7	-2.49619	9.1345e-06	4.78704e-05	down	1283	--	--	--	--	--	--	--	--	--	--	--
Cluster-12788.2	4.56	5.66	7.19	2.55	2.06	2.63	21	28	32	12	9	11	-1.44172	0.0109382	0.0289686	down	511	--	--	--	--	--	--	--	--	--	--	--
Cluster-12810.0	5.39	8.55	5.9	0.86	0.85	0.65	107	182	113	18	16	12	-3.22447	1.08629e-16	1.91617e-15	down	1108	K01056 peptidyl-tRNA hydrolase, PTH1 family [EC:3.1.1.29] | (RefSeq) chloroplastic group IIB intron splicing facilitator CRS2-B, chloroplastic (A)	--	hypothetical protein L6452_12082 [Arctium lappa]	UVR8_ARATH RecName: Full=Ultraviolet-B receptor UVR8 {ECO:0000303|PubMed:12226503}; AltName: Full=Protein UV-B RESISTANCE 8 {ECO:0000303|PubMed:12226503}; AltName: Full=RCC1 domain-containing protein UVR8 {ECO:0000303|PubMed:12226503};	A0A103YIV0_CYNCS SubName: Full=Regulator of chromosome condensation 1/beta-lactamase-inhibitor protein II {ECO:0000313|EMBL:KVI09865.1};	FOG: RCC1 domain	GO:0000785,chromatin; GO:0005829,cytosol; GO:0005634,nucleus; GO:0009536,plastid; GO:0003682,chromatin binding; GO:0005085,guanyl-nucleotide exchange factor activity; GO:0042802,identical protein binding; GO:0009881,photoreceptor activity; GO:0042803,protein homodimerization activity; GO:0009649,entrainment of circadian clock; GO:0009411,response to UV; GO:0010224,response to UV-B; GO:0003674,mol…	Regulator of chromosome condensation (RCC1) repeat	--	--	--
Cluster-12820.0	3.08	2.47	2.03	9.78	8.75	9.12	22	20	15	74	59	61	1.66512	2.75593e-05	0.000132698	up	685	K02542 DNA replication licensing factor MCM6 [EC:5.6.2.3] | (RefSeq) DNA replication licensing factor MCM6 (A)	ko03030: DNA replication	DNA replication licensing factor MCM6 [Tanacetum cinerariifolium]	MCM6_ORYSI RecName: Full=DNA replication licensing factor MCM6; EC=3.6.4.12; AltName: Full=Minichromosome maintenance protein 6;	A0A103YKZ5_CYNCS RecName: Full=DNA replication licensing factor MCM6 {ECO:0000256|RuleBase:RU368064}; EC=3.6.4.12 {ECO:0000256|RuleBase:RU368064};	--	GO:0042555,MCM complex; GO:0005634,nucleus; GO:0005524,ATP binding; GO:0016887,ATP hydrolysis activity; GO:0003677,DNA binding; GO:0003678,DNA helicase activity; GO:0046872,metal ion binding; GO:0007049,cell cycle; GO:0006270,DNA replication initiation; GO:0000166,nucleotide binding; GO:0003674,molecular_function; GO:0005488,binding; GO:0017076,purine nucleotide binding; GO:0030554,adenyl nucleot…	MCM6 C-terminal winged-helix domain	--	--	--
Cluster-12823.0	0.58	0.54	0.1	1.5	1.37	2.02	12	12	2	33	27	39	1.85442	0.00996157	0.0267204	up	1148	K04125 gibberellin 2beta-dioxygenase [EC:1.14.11.13] | (RefSeq) gibberellin 2-beta-dioxygenase 2-like (A)	ko00904: Diterpenoid biosynthesis; ko01110: Biosynthesis of secondary metabolites	gibberellin 2-beta-dioxygenase 2-like [Cynara cardunculus var. scolymus]	G2OX2_PEA RecName: Full=Gibberellin 2-beta-dioxygenase 2; EC=1.14.11.13; AltName: Full=GA 2-oxidase 2; AltName: Full=Gibberellin 2-beta-hydroxylase 2; AltName: Full=Gibberellin 2-oxidase 2;	A0A6S7LBL6_LACSI RecName: Full=Fe2OG dioxygenase domain-containing protein {ECO:0000259|PROSITE:PS51471};	Iron/ascorbate family oxidoreductases	GO:0052634,C-19 gibberellin 2-beta-dioxygenase activity; GO:0102111,gibberellin A20,2-oxoglutarate:oxygen oxidoreductase activity; GO:0102924,gibberellin A44,2-oxoglutarate:oxygen oxidoreductase activity; GO:0102652,gibberellin A9,2-oxoglutarate:oxygen oxidoreductase activity; GO:0046872,metal ion binding; GO:0009686,gibberellin biosynthetic process; GO:0003674,molecular_function; GO:0003824,cata…	2OG-Fe(II) oxygenase superfamily	--	--	--
Cluster-12850.0	4.66	3.13	6.49	19.37	31.89	19.57	40	29	54	174	259	155	2.1447	4.2354e-09	3.57141e-08	up	666	K10773 endonuclease III [EC:3.2.2.- 4.2.99.18] | (RefSeq) endonuclease III homolog 1, chloroplastic-like isoform X1 (A)	ko03410: Base excision repair	inactive protein RESTRICTED TEV MOVEMENT 1 [Helianthus annuus]	RTM1A_ARATH RecName: Full=Inactive protein RESTRICTED TEV MOVEMENT 1; AltName: Full=Inactive restricted tobacco etch virus movement protein 1;	A0A251T507_HELAN SubName: Full=Putative jacalin-like lectin domain-containing protein {ECO:0000313|EMBL:OTG05984.1};	--	GO:0005737,cytoplasm; GO:0030246,carbohydrate binding; GO:0006952,defense response; GO:0003674,molecular_function; GO:0005488,binding; GO:0006950,response to stress; GO:0008150,biological_process; GO:0050896,response to stimulus; GO:0005575,cellular_component; GO:0005622,intracellular anatomical structure; GO:0110165,cellular anatomical entity	Jacalin-like lectin domain	--	--	--
Cluster-12859.0	0.68	0.61	0.54	2.04	2.07	1.77	25	24	19	79	72	60	1.52866	3.01408e-05	0.000144269	up	1768	K09840 9-cis-epoxycarotenoid dioxygenase [EC:1.13.11.51] | (RefSeq) probable carotenoid cleavage dioxygenase 4, chloroplastic (A)	ko00906: Carotenoid biosynthesis; ko01100: Metabolic pathways; ko01110: Biosynthesis of secondary metabolites	hypothetical protein L2E82_06716 [Cichorium intybus]	CCD4_ARATH RecName: Full=Probable carotenoid cleavage dioxygenase 4, chloroplastic {ECO:0000305}; Short=AtCCD4 {ECO:0000305}; EC=1.14.99.- {ECO:0000250|UniProtKB:O65572}; AltName: Full=AtNCED4 {ECO:0000303|PubMed:11532178, ECO:0000303|PubMed:15340011}; Flags: Precursor;	A0JBX7_CHRMO SubName: Full=Putative carotenoid cleavage dioxygenase {ECO:0000313|EMBL:BAF36656.2};	Beta, beta-carotene 15,15'-dioxygenase and related enzymes	GO:0009507,chloroplast; GO:0009570,chloroplast stroma; GO:0005829,cytosol; GO:0010287,plastoglobule; GO:0010436,carotenoid dioxygenase activity; GO:0046872,metal ion binding; GO:1901811,beta-carotene catabolic process; GO:0016121,carotene catabolic process; GO:0003674,molecular_function; GO:0003824,catalytic activity; GO:0016491,oxidoreductase activity; GO:0016701,oxidoreductase activity, acting …	Retinal pigment epithelial membrane protein	--	--	--
Cluster-12860.0	3.7	3.18	4.55	0.74	0.73	0.87	128	118	152	27	24	28	-2.436	8.344e-14	1.16178e-12	down	1689	K13495 cis-zeatin O-glucosyltransferase [EC:2.4.1.215] | (RefSeq) zeatin O-xylosyltransferase (A)	ko00908: Zeatin biosynthesis; ko01110: Biosynthesis of secondary metabolites	hypothetical protein L6452_03817 [Arctium lappa]	ZOG_PHALU RecName: Full=Zeatin O-glucosyltransferase {ECO:0000303|PubMed:9874810}; EC=2.4.1.203 {ECO:0000269|PubMed:9874810}; AltName: Full=Trans-zeatin O-beta-D-glucosyltransferase {ECO:0000305};	A0A2J6K3V4_LACSA RecName: Full=Glycosyltransferase {ECO:0000256|RuleBase:RU362057}; EC=2.4.1.- {ECO:0000256|RuleBase:RU362057};	UDP-glucuronosyl and UDP-glucosyl transferase	GO:0050403,trans-zeatin O-beta-D-glucosyltransferase activity; GO:0050404,zeatin O-beta-D-xylosyltransferase activity; GO:0009690,cytokinin metabolic process; GO:0048439,flower morphogenesis; GO:0009965,leaf morphogenesis; GO:0045926,negative regulation of growth; GO:0006486,protein glycosylation; GO:0010380,regulation of chlorophyll biosynthetic process; GO:0010083,regulation of vegetative meris…	UDP-glucoronosyl and UDP-glucosyl transferase	--	--	--
Cluster-12875.0	0.65	0.47	0.68	2.14	2.15	2.2	9	7	9	31	28	28	1.69466	0.00308161	0.00959735	up	869	K14834 nucleolar complex protein 3 | (RefSeq) nucleolar complex protein 3 homolog isoform X1 (A)	--	transcription repressor OFP13 [Cynara cardunculus var. scolymus]	OPF13_ARATH RecName: Full=Transcription repressor OFP13; AltName: Full=Ovate family protein 13; Short=AtOFP13;	A0A118K4E5_CYNCS RecName: Full=Transcription repressor {ECO:0000256|RuleBase:RU367028}; AltName: Full=Ovate family protein {ECO:0000256|RuleBase:RU367028};	--	GO:0005634,nucleus; GO:0045892,negative regulation of DNA-templated transcription; GO:0006139,nucleobase-containing compound metabolic process; GO:0006351,DNA-templated transcription; GO:0006355,regulation of DNA-templated transcription; GO:0006725,cellular aromatic compound metabolic process; GO:0006807,nitrogen compound metabolic process; GO:0008150,biological_process; GO:0008152,metabolic proc…	Transcriptional repressor, ovate	OFP	TF	OFP
Cluster-129.1	48.83	57.56	45.53	20.36	19.14	23.23	2491	3135	2233	1090	920	1095	-1.42856	5.47726e-22	1.36396e-20	down	2362	K03798 cell division protease FtsH [EC:3.4.24.-] | (RefSeq) ATP-dependent zinc metalloprotease FTSH 2, chloroplastic (A)	--	hypothetical protein L6452_15458 [Arctium lappa]	FTSH2_ARATH RecName: Full=ATP-dependent zinc metalloprotease FTSH 2, chloroplastic; Short=AtFTSH2; EC=3.4.24.-; AltName: Full=Protein VARIEGATED 2; Flags: Precursor;	A0A3S9SE45_9ASTR SubName: Full=Metalloprotease {ECO:0000313|EMBL:AZR37766.1}; Flags: Fragment;	AAA+-type ATPase containing the peptidase M41 domain	GO:0009507,chloroplast; GO:0009941,chloroplast envelope; GO:0009534,chloroplast thylakoid; GO:0009535,chloroplast thylakoid membrane; GO:0016021,integral component of membrane; GO:0005777,peroxisome; GO:0009579,thylakoid; GO:0031977,thylakoid lumen; GO:0005524,ATP binding; GO:0016887,ATP hydrolysis activity; GO:0004176,ATP-dependent peptidase activity; GO:0046872,metal ion binding; GO:0004222,met…	Peptidase family M41	--	--	--
Cluster-12912.0	2.73	2.77	3.98	1.49	2.2	1.52	177	192	249	102	135	91	-1.02046	0.000175027	0.000723572	down	2873	K20291 conserved oligomeric Golgi complex subunit 4 | (RefSeq) pentatricopeptide repeat-containing protein At4g01400, mitochondrial (A)	--	hypothetical protein L1887_19235 [Cichorium endivia]	PP281_ARATH RecName: Full=Pentatricopeptide repeat-containing protein At3g53700, chloroplastic; AltName: Full=Protein MATERNAL EFFECT EMBRYO ARREST 40; Flags: Precursor;	A0A2J6L8A8_LACSA SubName: Full=Uncharacterized protein {ECO:0000313|EMBL:PLY83566.1};	FOG: PPR repeat	GO:0009507,chloroplast; GO:0003729,mRNA binding; GO:0009793,embryo development ending in seed dormancy; GO:0003674,molecular_function; GO:0003676,nucleic acid binding; GO:0003723,RNA binding; GO:0005488,binding; GO:0097159,organic cyclic compound binding; GO:1901363,heterocyclic compound binding; GO:0000003,reproduction; GO:0003006,developmental process involved in reproduction; GO:0007275,multic…	PPR repeat family	--	--	--
Cluster-12923.0	6.74	11.25	10.11	1.16	1.08	0.9	138	247	200	25	21	17	-3.31624	1.0647e-21	2.61722e-20	down	1133	--	--	--	--	--	--	--	--	--	--	--
Cluster-12954.0	4.54	3.35	3.61	1.7	1.58	2.2	77	61	59	30	25	34	-1.24183	0.00112028	0.0038774	down	1006	--	--	transcription factor bHLH148-like [Cynara cardunculus var. scolymus]	BH148_ARATH RecName: Full=Transcription factor bHLH148 {ECO:0000303|PubMed:24009530}; AltName: Full=ATBS1 interacting factor 2 {ECO:0000303|PubMed:20023194}; AltName: Full=Basic helix-loop-helix protein 148 {ECO:0000303|PubMed:24009530}; Short=AtbHLH148 {ECO:0000303|PubMed:24009530}; Short=bHLH 148 {ECO:0000303|PubMed:24009530}; AltName: Full=Protein RSA1 INTERACTING TRANSCRIPTION FACTOR 1 {ECO:0…	A0A103XTA1_CYNCS SubName: Full=Uncharacterized protein {ECO:0000313|EMBL:KVH96450.1};	--	GO:0005634,nucleus; GO:0003700,DNA-binding transcription factor activity; GO:0046983,protein dimerization activity; GO:0043565,sequence-specific DNA binding; GO:0000976,transcription cis-regulatory region binding; GO:0006355,regulation of DNA-templated transcription; GO:0042542,response to hydrogen peroxide; GO:0006979,response to oxidative stress; GO:0009651,response to salt stress; GO:0003674,m…	--	--	--	--
Cluster-12958.0	14.31	9.7	11.96	4.87	4.25	4.73	43	32	35	15	12	13	-1.56574	0.00150799	0.00506175	down	442	K18787 thermospermine synthase [EC:2.5.1.79] | (RefSeq) thermospermine synthase ACAULIS5-like (A)	--	hypothetical protein L6452_28787 [Arctium lappa]	--	A0A2J6K1Q2_LACSA SubName: Full=Uncharacterized protein {ECO:0000313|EMBL:PLY68969.1};	--	GO:0016021,integral component of membrane; GO:0005575,cellular_component; GO:0016020,membrane; GO:0031224,intrinsic component of membrane; GO:0110165,cellular anatomical entity	--	--	--	--
Cluster-1296.1	5.94	6.03	5.07	19.15	20.81	18.73	324	362	262	1133	1010	981	1.6228	2.34617e-33	1.01254e-31	up	2746	--	--	hypothetical protein Ccrd_011381 [Cynara cardunculus var. scolymus]	--	A0A118K679_CYNCS SubName: Full=Uncharacterized protein {ECO:0000313|EMBL:KVI10217.1};	--	--	Golgin subfamily A member 5	--	--	--
Cluster-12975.0	0.98	0.64	1.15	3.93	3.49	4.03	37	26	42	157	125	141	1.9023	5.0155e-09	4.19305e-08	up	1811	K26553 MFS transporter, POT/PTR family, nitrite transporter | (RefSeq) protein NRT1/ PTR FAMILY 3.1-like (A)	--	hypothetical protein L6452_03791 [Arctium lappa]	PTR18_ARATH RecName: Full=Protein NRT1/ PTR FAMILY 3.1; Short=AtNPF3.1;	A0A118K7E7_CYNCS SubName: Full=Major facilitator superfamily domain, general substrate transporter {ECO:0000313|EMBL:KVI12090.1};	H+/oligopeptide symporter	GO:0016021,integral component of membrane; GO:0097708,intracellular vesicle; GO:0005886,plasma membrane; GO:0022857,transmembrane transporter activity; GO:0010336,gibberellic acid homeostasis; GO:0042128,nitrate assimilation; GO:0003674,molecular_function; GO:0005215,transporter activity; GO:0008150,biological_process; GO:0042592,homeostatic process; GO:0048878,chemical homeostasis; GO:0055088,li…	POT family	--	--	--
Cluster-12976.0	54.76	48.64	69.21	18.86	35.7	6.45	1000	953	1221	363	618	109	-1.67778	0.00878998	0.0239989	down	1046	K02183 calmodulin | (RefSeq) probable calcium-binding protein CML45 (A)	ko04016: MAPK signaling pathway - plant; ko04070: Phosphatidylinositol signaling system; ko04075: Plant hormone signal transduction; ko04626: Plant-pathogen interaction	hypothetical protein L6452_44502 [Arctium lappa]	CML45_ARATH RecName: Full=Probable calcium-binding protein CML45 {ECO:0000305}; AltName: Full=Calmodulin-like protein 45 {ECO:0000303|Ref.4};	A0A2U1NCV0_ARTAN SubName: Full=Calcium-binding EF-hand family protein {ECO:0000313|EMBL:PWA71313.1};	Calmodulin and related proteins (EF-Hand superfamily)	GO:0005509,calcium ion binding; GO:0003674,molecular_function; GO:0005488,binding; GO:0043167,ion binding; GO:0043169,cation binding; GO:0046872,metal ion binding	EF hand	--	--	--
Cluster-12999.0	4.46	3.5	4.73	16.73	18.15	14.88	39	33	40	153	150	120	1.8083	1.77548e-10	1.75247e-09	up	672	--	--	--	--	--	--	--	--	--	--	--
Cluster-13002.1	2.75	3.55	2.67	1.23	0.92	1.08	101	139	95	48	32	37	-1.61608	3.80824e-07	2.48648e-06	down	1777	--	--	hypothetical protein L6452_06582 [Arctium lappa]	--	A0A5C7HBH1_9ROSI SubName: Full=Uncharacterized protein {ECO:0000313|EMBL:TXG53882.1};	--	--	Putative plant transposon protein	--	--	--
Cluster-13005.0	0.7	0.35	0.61	1.6	1.4	1.11	31	16	26	75	58	45	1.16079	0.00938094	0.0253946	up	2077	K14496 abscisic acid receptor PYR/PYL family | (RefSeq) abscisic acid receptor PYL9 (A)	ko04016: MAPK signaling pathway - plant; ko04075: Plant hormone signal transduction	hypothetical protein POTOM_008471 [Populus tomentosa]	PYL9_ARATH RecName: Full=Abscisic acid receptor PYL9; AltName: Full=ABI1-binding protein 4; AltName: Full=PYR1-like protein 9; AltName: Full=Regulatory components of ABA receptor 1;	A0A438E6D9_VITVI SubName: Full=Abscisic acid receptor PYL8 {ECO:0000313|EMBL:RVW43194.1};	--	GO:0005737,cytoplasm; GO:0005634,nucleus; GO:0005886,plasma membrane; GO:0010427,abscisic acid binding; GO:0042803,protein homodimerization activity; GO:0004864,protein phosphatase inhibitor activity; GO:0038023,signaling receptor activity; GO:0009738,abscisic acid-activated signaling pathway; GO:0080163,regulation of protein serine/threonine phosphatase activity; GO:0003674,molecular_function; G…	--	--	--	--
Cluster-13005.9	4.11	3.64	2.8	10.81	9.73	10.88	70	67	46	195	158	173	1.42569	8.11045e-08	5.81383e-07	up	1004	K21842 protein EFR3 | (RefSeq) protein EFR3 homolog B (A)	--	hypothetical protein L6452_01598 [Arctium lappa]	SRL2_ORYSJ RecName: Full=Protein SEMI-ROLLED LEAF 2 {ECO:0000303|PubMed:26873975};	A0A251S4Z9_HELAN SubName: Full=Uncharacterized protein {ECO:0000313|EMBL:OTF93897.1};	Putative transmembrane protein cmp44E	GO:0005737,cytoplasm; GO:0005634,nucleus; GO:0005886,plasma membrane; GO:0030154,cell differentiation; GO:0009555,pollen development; GO:0008150,biological_process; GO:0009987,cellular process; GO:0032502,developmental process; GO:0048869,cellular developmental process; GO:0007275,multicellular organism development; GO:0032501,multicellular organismal process; GO:0048229,gametophyte development; …	--	--	--	--
Cluster-13008.0	1.01	0.49	0.75	4.2	3.25	4.42	21	11	15	92	64	85	2.25302	3.76266e-07	2.45863e-06	up	1145	--	--	uncharacterized GPI-anchored protein At4g28100 [Lactuca sativa]	UGPI7_ARATH RecName: Full=Uncharacterized GPI-anchored protein At4g28100; Flags: Precursor;	A0A2J6M5V9_LACSA RecName: Full=SPARK domain-containing protein {ECO:0000259|Pfam:PF19160};	--	GO:0031225,anchored component of membrane; GO:0046658,anchored component of plasma membrane; GO:0005886,plasma membrane; GO:0005575,cellular_component; GO:0016020,membrane; GO:0031224,intrinsic component of membrane; GO:0110165,cellular anatomical entity; GO:0031226,intrinsic component of plasma membrane; GO:0071944,cell periphery	SPARK	--	--	--
Cluster-13013.0	1.4	0.96	1.28	10.1	12.95	10.02	23	18	23	172	210	146	2.93789	2.31747e-19	4.92243e-18	up	1059	--	--	--	--	--	--	--	--	--	--	--
Cluster-13021.0	102.38	91.33	97.04	40.48	46.76	48.35	1283	1231	1176	533	555	560	-1.25872	7.87298e-23	2.05681e-21	down	821	K15775 betanidin 6-O-glucosyltransferase [EC:2.4.1.-] | (RefSeq) anthocyanidin 3-O-glucosyltransferase 2 (A)	ko00965: Betalain biosynthesis; ko01100: Metabolic pathways; ko01110: Biosynthesis of secondary metabolites	hypothetical protein L1887_02371 [Cichorium endivia]	U71E1_STERE RecName: Full=UDP-glycosyltransferase 71E1 {ECO:0000303|PubMed:15610349}; EC=2.4.1.- {ECO:0000305};	A0A6S7NJM5_LACSI RecName: Full=Glycosyltransferase {ECO:0000256|RuleBase:RU362057}; EC=2.4.1.- {ECO:0000256|RuleBase:RU362057};	UDP-glucuronosyl and UDP-glucosyl transferase	GO:0008194,UDP-glycosyltransferase activity; GO:0003674,molecular_function; GO:0003824,catalytic activity; GO:0016740,transferase activity; GO:0016757,glycosyltransferase activity	--	--	--	--
Cluster-13027.0	1.51	1.11	1.47	0.34	0.21	0.6	38	30	36	9	5	14	-1.98041	0.00120398	0.00413475	down	1343	--	--	--	--	--	--	--	--	--	--	--
Cluster-13034.2	7.4	10.23	8.29	4.4	3.39	3.93	73	109	79	45	31	36	-1.31819	9.88312e-05	0.000429703	down	718	--	--	--	--	--	--	--	--	--	--	--
Cluster-13042.0	6.39	8.24	3.41	20.85	17.83	20.37	27	38	14	91	71	79	1.52112	0.000411928	0.00157541	up	493	--	--	--	--	--	--	--	--	--	--	--
Cluster-13052.2	0.32	0.06	0.36	0.62	0.65	1.11	33	7	37	71	66	110	1.58002	0.0126662	0.0328697	up	4558	K01303 acylaminoacyl-peptidase [EC:3.4.19.1] | (RefSeq) acylamino-acid-releasing enzyme (A)	--	acylamino-acid-releasing enzyme [Cynara cardunculus var. scolymus]	AARE_ARATH RecName: Full=Acylamino-acid-releasing enzyme {ECO:0000305}; Short=AARE {ECO:0000303|PubMed:12966075}; EC=3.4.19.1 {ECO:0000269|PubMed:12966075}; AltName: Full=Oxidized protein hydrolase {ECO:0000303|PubMed:22398639}; Short=OPH {ECO:0000303|PubMed:22398639};	A0A2J6LIL3_LACSA RecName: Full=Acylaminoacyl-peptidase {ECO:0000256|ARBA:ARBA00012917}; EC=3.4.19.1 {ECO:0000256|ARBA:ARBA00012917};	Dipeptidyl aminopeptidase	GO:0009507,chloroplast; GO:0005737,cytoplasm; GO:0005829,cytosol; GO:0005634,nucleus; GO:0005773,vacuole; GO:0070009,serine-type aminopeptidase activity; GO:0004252,serine-type endopeptidase activity; GO:0051289,protein homotetramerization; GO:0006508,proteolysis; GO:0003674,molecular_function; GO:0003824,catalytic activity; GO:0004177,aminopeptidase activity; GO:0008233,peptidase activity; GO:00…	Acylamino-acid-releasing enzyme, N-terminal domain	--	--	--
Cluster-13054.0	1.3	1.39	2.12	0.88	0.9	0.78	33	38	52	24	22	18	-1.05407	0.0203871	0.0493904	down	1346	--	--	hypothetical protein L1987_52899 [Smallanthus sonchifolius]	--	A0A5N6NCB1_9ASTR RecName: Full=ARID domain-containing protein {ECO:0000259|PROSITE:PS51011};	--	GO:0003677,DNA binding; GO:0003674,molecular_function; GO:0003676,nucleic acid binding; GO:0005488,binding; GO:0097159,organic cyclic compound binding; GO:1901363,heterocyclic compound binding	--	--	--	--
Cluster-13102.1	24.94	28.84	35.82	10.95	13.64	6.55	2154	2614	2876	994	1056	567	-1.66544	7.52885e-16	1.24695e-14	down	4045	--	--	hypothetical protein Ccrd_012587 [Cynara cardunculus var. scolymus]	NMCP1_DAUCS RecName: Full=Nuclear matrix constituent protein 1 {ECO:0000303|PubMed:9141634};	A0A124SHB4_CYNCS SubName: Full=Uncharacterized protein {ECO:0000313|EMBL:KVI09016.1};	--	GO:0005652,nuclear lamina; GO:0016363,nuclear matrix; GO:0006997,nucleus organization; GO:0006996,organelle organization; GO:0008150,biological_process; GO:0009987,cellular process; GO:0016043,cellular component organization; GO:0071840,cellular component organization or biogenesis; GO:0005575,cellular_component; GO:0005622,intracellular anatomical structure; GO:0005634,nucleus; GO:0031974,membra…	--	--	--	--
Cluster-13114.5	3.15	3.48	4	0.5	0.57	0.81	58	69	71	9	10	13	-2.72095	2.35717e-09	2.04718e-08	down	1059	K07179 RIO kinase 2 [EC:2.7.11.1] | (RefSeq) serine/threonine-protein kinase rio2 (A)	ko03008: Ribosome biogenesis in eukaryotes	serine/threonine-protein kinase rio2 [Cynara cardunculus var. scolymus]	--	A0A6L2KHI9_TANCI RecName: Full=Non-specific serine/threonine protein kinase {ECO:0000256|ARBA:ARBA00012513}; EC=2.7.11.1 {ECO:0000256|ARBA:ARBA00012513};	Serine/threonine protein kinase	GO:0005524,ATP binding; GO:0004674,protein serine/threonine kinase activity; GO:0006468,protein phosphorylation; GO:0000166,nucleotide binding; GO:0003674,molecular_function; GO:0005488,binding; GO:0017076,purine nucleotide binding; GO:0030554,adenyl nucleotide binding; GO:0032553,ribonucleotide binding; GO:0032555,purine ribonucleotide binding; GO:0032559,adenyl ribonucleotide binding; GO:003563…	RIO1 family	--	--	--
Cluster-13114.7	3.9	5.53	4.56	1.95	1.99	1.98	72	107	82	38	35	34	-1.38184	2.337e-05	0.000113738	down	1062	K07179 RIO kinase 2 [EC:2.7.11.1] | (RefSeq) serine/threonine-protein kinase rio2 (A)	ko03008: Ribosome biogenesis in eukaryotes	Protein kinase-like domain-containing protein [Cynara cardunculus var. scolymus]	--	A0A103YCX7_CYNCS RecName: Full=Non-specific serine/threonine protein kinase {ECO:0000256|ARBA:ARBA00012513}; EC=2.7.11.1 {ECO:0000256|ARBA:ARBA00012513};	Serine/threonine protein kinase	GO:0005524,ATP binding; GO:0004674,protein serine/threonine kinase activity; GO:0006468,protein phosphorylation; GO:0000166,nucleotide binding; GO:0003674,molecular_function; GO:0005488,binding; GO:0017076,purine nucleotide binding; GO:0030554,adenyl nucleotide binding; GO:0032553,ribonucleotide binding; GO:0032555,purine ribonucleotide binding; GO:0032559,adenyl ribonucleotide binding; GO:003563…	Rio2, N-terminal	--	--	--
Cluster-13116.0	1.44	1.35	1.16	3.38	3.13	3.41	44	45	35	110	91	96	1.16083	9.65314e-05	0.000420487	up	1552	K07375 tubulin beta | (RefSeq) uncharacterized protein LOC123070672 isoform X1 (A)	ko04145: Phagosome; ko04814: Motor proteins	hypothetical protein L6452_18305 [Arctium lappa]	ACR4_ARATH RecName: Full=ACT domain-containing protein ACR4 {ECO:0000305}; AltName: Full=Protein ACT DOMAIN REPEATS 4 {ECO:0000303|PubMed:12481063};	A0A2U1MM44_ARTAN SubName: Full=ACT domain-containing protein {ECO:0000313|EMBL:PWA62341.1};	--	GO:0009506,plasmodesma; GO:0005575,cellular_component; GO:0005911,cell-cell junction; GO:0030054,cell junction; GO:0055044,symplast; GO:0070161,anchoring junction; GO:0110165,cellular anatomical entity	ACT domain	--	--	--
Cluster-13121.0	2.6	3.56	3.16	1.59	1.44	1.68	84	125	102	53	46	51	-1.14579	0.000136655	0.000576218	down	1742	K03798 cell division protease FtsH [EC:3.4.24.-] | (RefSeq) ATP-dependent zinc metalloprotease FTSH 6, chloroplastic-like (A)	--	Pentatricopeptide repeat-containing protein [Cynara cardunculus var. scolymus]	PP433_ARATH RecName: Full=Pentatricopeptide repeat-containing protein At5g56310;	A0A103YHM2_CYNCS SubName: Full=Pentatricopeptide repeat-containing protein {ECO:0000313|EMBL:KVI09260.1};	FOG: PPR repeat	--	PPR repeat	--	--	--
Cluster-13126.0	22.05	14.63	20.51	12.06	8.63	10.52	735	522	660	425	273	325	-1.02015	3.59785e-06	2.01567e-05	down	1638	K13508 glycerol-3-phosphate acyltransferase [EC:2.3.1.15 2.3.1.198] | (RefSeq) probable glycerol-3-phosphate acyltransferase 8 (A)	ko00561: Glycerolipid metabolism; ko00564: Glycerophospholipid metabolism; ko01100: Metabolic pathways; ko01110: Biosynthesis of secondary metabolites	probable glycerol-3-phosphate acyltransferase 8 [Cynara cardunculus var. scolymus]	GPAT8_ARATH RecName: Full=Probable glycerol-3-phosphate acyltransferase 8; EC=2.3.1.15;	A0A5N6NQL8_9ASTR RecName: Full=PlsC domain-containing protein {ECO:0000259|SMART:SM00563};	--	GO:0005783,endoplasmic reticulum; GO:0016021,integral component of membrane; GO:0016020,membrane; GO:0090447,glycerol-3-phosphate 2-O-acyltransferase activity; GO:0004366,glycerol-3-phosphate O-acyltransferase activity; GO:0016791,phosphatase activity; GO:0102420,sn-1-glycerol-3-phosphate C16:0-DCA-CoA acyl transferase activity; GO:0016024,CDP-diacylglycerol biosynthetic process; GO:0010143,cutin…	haloacid dehalogenase-like hydrolase	--	--	--
Cluster-13159.0	42.96	44.7	49.17	19.49	20.72	19.83	1464	1630	1617	702	670	626	-1.3388	1.74375e-40	9.58842e-39	down	1667	--	--	hypothetical protein L6452_44268 [Arctium lappa]	P2A10_ARATH RecName: Full=Protein PHLOEM PROTEIN 2-LIKE A10; Short=AtPP2-A10;	A0A118K1G7_CYNCS SubName: Full=Uncharacterized protein {ECO:0000313|EMBL:KVI02730.1};	--	GO:0016021,integral component of membrane; GO:0030246,carbohydrate binding; GO:0003674,molecular_function; GO:0005488,binding; GO:0005575,cellular_component; GO:0016020,membrane; GO:0031224,intrinsic component of membrane; GO:0110165,cellular anatomical entity	--	--	--	--
Cluster-13171.0	0.12	0.11	0.05	1.19	0.44	1.28	5	5	2	54	18	51	3.26817	2.5636e-05	0.000123949	up	2020	K03029 26S proteasome regulatory subunit N10 | (RefSeq) 26S proteasome non-ATPase regulatory subunit 4 homolog (A)	ko03050: Proteasome	hypothetical protein L1887_08177 [Cichorium endivia]	APSR1_ARATH RecName: Full=Protein ALTERED PHOSPHATE STARVATION RESPONSE 1 {ECO:0000303|PubMed:23498857};	A0A2J6LZR9_LACSA SubName: Full=Uncharacterized protein {ECO:0000313|EMBL:PLY92818.1};	--	GO:0005634,nucleus; GO:0005575,cellular_component; GO:0005622,intracellular anatomical structure; GO:0043226,organelle; GO:0043227,membrane-bounded organelle; GO:0043229,intracellular organelle; GO:0043231,intracellular membrane-bounded organelle; GO:0110165,cellular anatomical entity	Protein of unknown function (DUF632)	--	--	--
Cluster-13171.1	0.26	0.4	0.31	0.98	0.73	0.91	12	20	14	48	32	39	1.27384	0.00914354	0.0248367	up	2153	K03029 26S proteasome regulatory subunit N10 | (RefSeq) 26S proteasome non-ATPase regulatory subunit 4 homolog (A)	ko03050: Proteasome	nitrate regulatory gene2 protein isoform X1 [Cynara cardunculus var. scolymus]	APSR1_ARATH RecName: Full=Protein ALTERED PHOSPHATE STARVATION RESPONSE 1 {ECO:0000303|PubMed:23498857};	A0A103XK76_CYNCS SubName: Full=Uncharacterized protein {ECO:0000313|EMBL:KVH92285.1};	--	GO:0005634,nucleus; GO:0005575,cellular_component; GO:0005622,intracellular anatomical structure; GO:0043226,organelle; GO:0043227,membrane-bounded organelle; GO:0043229,intracellular organelle; GO:0043231,intracellular membrane-bounded organelle; GO:0110165,cellular anatomical entity	Protein of unknown function (DUF632)	--	--	--
Cluster-13182.0	16.69	17.27	15.54	40.43	33.76	42.52	531	588	477	1359	1019	1253	1.09009	4.91784e-13	6.34699e-12	up	1578	K00306 sarcosine oxidase / L-pipecolate oxidase [EC:1.5.3.1 1.5.3.7] | (RefSeq) probable sarcosine oxidase (A)	ko00260: Glycine, serine and threonine metabolism; ko00310: Lysine degradation; ko01100: Metabolic pathways; ko04146: Peroxisome	probable sarcosine oxidase [Cynara cardunculus var. scolymus]	SOX_ARATH RecName: Full=Probable sarcosine oxidase; EC=1.5.3.1;	A0A103XP80_CYNCS SubName: Full=FAD dependent oxidoreductase {ECO:0000313|EMBL:KVH94386.1};	FAD-dependent oxidoreductase	GO:0050660,flavin adenine dinucleotide binding; GO:0008115,sarcosine oxidase activity; GO:0000166,nucleotide binding; GO:0003674,molecular_function; GO:0005488,binding; GO:0036094,small molecule binding; GO:0043167,ion binding; GO:0043168,anion binding; GO:0097159,organic cyclic compound binding; GO:1901265,nucleoside phosphate binding; GO:1901363,heterocyclic compound binding; GO:0003824,catalyt…	FAD dependent oxidoreductase	--	--	--
Cluster-13184.0	1.24	0.66	0.43	3.48	2.55	2.04	21	12	7	62	41	32	1.63335	0.00484662	0.0142917	up	994	K07888 Ras-related protein Rab-5B | (RefSeq) protein WEAK CHLOROPLAST MOVEMENT UNDER BLUE LIGHT 1-like (A)	ko04144: Endocytosis; ko04145: Phagosome; ko04148: Efferocytosis	hypothetical protein L6452_02179 [Arctium lappa]	Y3172_ARATH RecName: Full=WEB family protein At3g51720;	A0A118K6W5_CYNCS SubName: Full=Uncharacterized protein {ECO:0000313|EMBL:KVI11282.1};	--	GO:0005829,cytosol; GO:0009904,chloroplast accumulation movement; GO:0009903,chloroplast avoidance movement; GO:0006996,organelle organization; GO:0008150,biological_process; GO:0009657,plastid organization; GO:0009658,chloroplast organization; GO:0009902,chloroplast relocation; GO:0009987,cellular process; GO:0016043,cellular component organization; GO:0019750,chloroplast localization; GO:005117…	Weak chloroplast movement under blue light	--	--	--
Cluster-13194.0	2.94	2.37	2.68	6.8	5.2	7.56	247	212	217	604	414	588	1.14981	1.03537e-07	7.31089e-07	up	3623	K27590 tyrosine-sulfated glycopeptide receptor | (RefSeq) probable leucine-rich repeat receptor-like protein kinase At5g63930 (A)	--	LRR receptor-like serine/threonine-protein kinase [Cynara cardunculus var. scolymus]	RGI4_ARATH RecName: Full=Leucine-rich repeat receptor-like serine/threonine-protein kinase RGI4 {ECO:0000305|PubMed:27229312}; EC=2.7.11.1 {ECO:0000255|PROSITE-ProRule:PRU00159}; AltName: Full=Protein RECEPTOR OF RGF1 2 {ECO:0000303|PubMed:27229311}; AltName: Full=Protein RGF1 INSENSITIVE 4 {ECO:0000303|PubMed:27229312}; AltName: Full=Protein STERILITY-REGULATING KINASE MEMBER 2 {ECO:0000303|PubM…	A0A2J6LQ10_LACSA RecName: Full=Protein kinase domain-containing protein {ECO:0000259|PROSITE:PS50011};	--	GO:0016021,integral component of membrane; GO:0005886,plasma membrane; GO:0005524,ATP binding; GO:0042802,identical protein binding; GO:0042277,peptide binding; GO:0001653,peptide receptor activity; GO:0004674,protein serine/threonine kinase activity; GO:0010074,maintenance of meristem identity; GO:0006468,protein phosphorylation; GO:0080092,regulation of pollen tube growth; GO:0010082,regulation…	Leucine rich repeat	--	--	--
Cluster-13200.0	4.39	2.97	4.62	1.13	1.7	1.38	53	42	56	14	20	15	-1.72768	0.000153207	0.000640294	down	1004	--	--	hypothetical protein L1887_16961 [Cichorium endivia]	TL17_ARATH RecName: Full=Thylakoid lumenal 17.4 kDa protein, chloroplastic {ECO:0000303|PubMed:9654141}; AltName: Full=P17.4 {ECO:0000303|PubMed:9654141}; Flags: Precursor;	A0A251U5K7_HELAN SubName: Full=Putative tetratricopeptide repeat (TPR)-like superfamily protein {ECO:0000313|EMBL:OTG18630.1};	--	GO:0009543,chloroplast thylakoid lumen; GO:0005575,cellular_component; GO:0005622,intracellular anatomical structure; GO:0005737,cytoplasm; GO:0009507,chloroplast; GO:0009534,chloroplast thylakoid; GO:0009536,plastid; GO:0009579,thylakoid; GO:0031976,plastid thylakoid; GO:0031977,thylakoid lumen; GO:0031978,plastid thylakoid lumen; GO:0031984,organelle subcompartment; GO:0043226,organelle; GO:004…	Pentapeptide repeats (8 copies)	--	--	--
Cluster-13203.1	9.85	20.61	9.71	4.13	6.59	0.97	456	1020	433	202	289	41	-1.95956	0.0112708	0.0297275	down	2148	K03255 protein TIF31 | (RefSeq) hypothetical protein (A)	--	Homeodomain-like protein [Cynara cardunculus var. scolymus]	TRP4_ARATH RecName: Full=Telomere repeat-binding protein 4; AltName: Full=H-protein promoter binding factor-1; Short=AtTBP1; AltName: Full=Telomeric DNA-binding protein 1;	A0A118K2U3_CYNCS SubName: Full=Homeodomain-like protein {ECO:0000313|EMBL:KVI04907.1};	--	GO:0000781,chromosome, telomeric region; GO:0005634,nucleus; GO:0003677,DNA binding; GO:0003691,double-stranded telomeric DNA binding; GO:0042162,telomeric DNA binding; GO:0000723,telomere maintenance; GO:0003674,molecular_function; GO:0003676,nucleic acid binding; GO:0005488,binding; GO:0097159,organic cyclic compound binding; GO:1901363,heterocyclic compound binding; GO:0003690,double-stranded …	Ubiquitin-like domain	--	--	--
Cluster-13203.6	8.38	8.23	8.77	4.09	3.71	3.81	86	91	87	44	36	36	-1.29015	1.59735e-05	8.001e-05	down	732	--	--	--	--	--	--	--	--	--	--	--
Cluster-13207.2	4.03	7.59	5.8	1.92	2.22	1.59	96	195	134	48	50	35	-1.77271	3.75961e-07	2.45702e-06	down	1271	K12173 BRCA1-A complex subunit BRE | (RefSeq) BRISC and BRCA1-A complex member 2 (A)	ko03440: Homologous recombination	hypothetical protein L6452_13847 [Arctium lappa]	--	A0A5N6LHB7_9ASTR RecName: Full=BRISC and BRCA1-A complex member 2 {ECO:0000256|ARBA:ARBA00019438}; AltName: Full=BRCA1-A complex subunit BRE {ECO:0000256|ARBA:ARBA00032491}; AltName: Full=BRCA1/BRCA2-containing complex subunit 45 {ECO:0000256|ARBA:ARBA00032630}; AltName: Full=Brain and reproductive organ-expressed protein {ECO:0000256|ARBA:ARBA00033372};	--	GO:0070531,BRCA1-A complex; GO:0070552,BRISC complex; GO:0005737,cytoplasm; GO:0005575,cellular_component; GO:0005622,intracellular anatomical structure; GO:0005634,nucleus; GO:0032991,protein-containing complex; GO:0043226,organelle; GO:0043227,membrane-bounded organelle; GO:0043229,intracellular organelle; GO:0043231,intracellular membrane-bounded organelle; GO:0110165,cellular anatomical entit…	Brain and reproductive organ-expressed protein (BRE)	--	--	--
Cluster-13222.0	0.79	0.74	0.77	0.17	0.08	0.36	31	31	29	7	3	13	-2.05831	0.00292528	0.00915907	down	1868	K08711 ATP-binding cassette, subfamily G (WHITE), member 2, PDR | (RefSeq) pleiotropic drug resistance protein 1-like (A)	ko02010: ABC transporters	putative mitochondrial protein [Dendrobium catenatum]	RRPO_OENBE RecName: Full=RNA-directed DNA polymerase homolog; EC=2.7.7.48; AltName: Full=Reverse transcriptase homolog;	A0A2I0WGN9_9ASPA SubName: Full=Putative mitochondrial protein {ECO:0000313|EMBL:PKU74826.1};	FOG: Transposon-encoded proteins with TYA, reverse transcriptase, integrase domains in various combinations	GO:0005739,mitochondrion; GO:0003968,RNA-directed 5'-3' RNA polymerase activity; GO:0003964,RNA-directed DNA polymerase activity; GO:0003674,molecular_function; GO:0003824,catalytic activity; GO:0016740,transferase activity; GO:0016772,transferase activity, transferring phosphorus-containing groups; GO:0016779,nucleotidyltransferase activity; GO:0034062,5'-3' RNA polymerase activity; GO:0097747,R…	--	--	--	--
Cluster-13242.0	18.57	15.96	19.37	8.79	10.77	8.95	596	548	600	298	328	266	-1.07164	2.42346e-12	2.91641e-11	down	1589	--	--	copper ion binding protein [Artemisia annua]	--	A0A2U1MKC2_ARTAN SubName: Full=Copper ion binding protein {ECO:0000313|EMBL:PWA61713.1};	--	--	--	--	--	--
Cluster-13246.0	1.03	0.98	0.93	3.53	3.45	3.4	50	42	38	149	123	127	1.51493	6.34817e-08	4.6183e-07	up	2295	K01052 lysosomal acid lipase/cholesteryl ester hydrolase [EC:3.1.1.13] | (RefSeq) triacylglycerol lipase 2 (A)	ko00100: Steroid biosynthesis; ko04148: Efferocytosis	uncharacterized protein LOC112513041 [Cynara cardunculus var. scolymus]	LIP2_ARATH RecName: Full=Triacylglycerol lipase 2; EC=3.1.1.3; Flags: Precursor;	A0A6S7N7B8_LACSI RecName: Full=Abhydro_lipase domain-containing protein {ECO:0000259|Pfam:PF04083};	Triglyceride lipase-cholesterol esterase	GO:0005576,extracellular region; GO:0016298,lipase activity; GO:0004806,triglyceride lipase activity; GO:0002213,defense response to insect; GO:0016042,lipid catabolic process; GO:0003674,molecular_function; GO:0003824,catalytic activity; GO:0016787,hydrolase activity; GO:0016788,hydrolase activity, acting on ester bonds; GO:0052689,carboxylic ester hydrolase activity; GO:0006950,response to stre…	Partial alpha/beta-hydrolase lipase region	--	--	--
Cluster-13248.0	326.22	370.03	329.45	94.16	107.09	105.63	3847	4696	3758	1166	1196	1151	-1.90081	1.7351e-70	2.03161e-68	down	792	--	--	hypothetical protein L1887_45881 [Cichorium endivia]	ZAT12_ARATH RecName: Full=Zinc finger protein ZAT12; AltName: Full=Protein RESPONSIVE TO HIGH LIGHT 41;	A0A5N6MD87_9ASTR SubName: Full=Uncharacterized protein {ECO:0000313|EMBL:KAD3338564.1};	FOG: Zn-finger	GO:0005634,nucleus; GO:0003700,DNA-binding transcription factor activity; GO:0046872,metal ion binding; GO:0000976,transcription cis-regulatory region binding; GO:0071456,cellular response to hypoxia; GO:0009631,cold acclimation; GO:0042538,hyperosmotic salinity response; GO:0009643,photosynthetic acclimation; GO:0010200,response to chitin; GO:0009409,response to cold; GO:0009408,response to heat…	C2H2-type zinc finger	C2H2	TF	C2H2
Cluster-13252.0	22.44	30.89	24.68	7.87	10.03	10.06	102	153	109	37	43	42	-1.66428	1.08916e-07	7.66879e-07	down	506	--	--	hypothetical protein L6452_21565 [Arctium lappa]	AGP20_ARATH RecName: Full=Arabinogalactan protein 20 {ECO:0000303|PubMed:12177459}; Short=AtAGP20 {ECO:0000303|PubMed:12177459}; AltName: Full=Arabinogalactan peptide 20 {ECO:0000303|PubMed:12177459}; Short=AG-peptide 20 {ECO:0000303|PubMed:12177459}; Flags: Precursor;	A0A118JVL1_CYNCS SubName: Full=Arabinogalactan peptide, AGP {ECO:0000313|EMBL:KVH93911.1};	--	GO:0031225,anchored component of membrane; GO:0005886,plasma membrane; GO:0005575,cellular_component; GO:0016020,membrane; GO:0031224,intrinsic component of membrane; GO:0110165,cellular anatomical entity; GO:0071944,cell periphery	--	--	--	--
Cluster-13254.0	1.11	1.26	1.53	0.19	0.81	0.21	89	108	119	16	62	16	-1.85214	0.00119246	0.00409855	down	3488	K13466 EIX receptor 1/2 | (RefSeq) receptor-like protein EIX1 (A)	ko04626: Plant-pathogen interaction	receptor-like protein EIX2 [Cynara cardunculus var. scolymus]	EIX2_SOLLC RecName: Full=Receptor-like protein EIX2 {ECO:0000305}; AltName: Full=EIX receptor 2 {ECO:0000312|EMBL:AAR28378.1}; Flags: Precursor;	A0A103Y8M7_CYNCS RecName: Full=LRRNT_2 domain-containing protein {ECO:0000259|Pfam:PF08263};	FOG: Leucine rich repeat	GO:0016021,integral component of membrane; GO:0005886,plasma membrane; GO:0050832,defense response to fungus; GO:0006950,response to stress; GO:0006952,defense response; GO:0008150,biological_process; GO:0009605,response to external stimulus; GO:0009607,response to biotic stimulus; GO:0009620,response to fungus; GO:0043207,response to external biotic stimulus; GO:0044419,biological process involv…	Leucine rich repeat	--	--	--
Cluster-13264.0	19.51	12.67	16.96	39.77	39.55	39.02	509	355	427	1100	982	947	1.12202	1.74998e-10	1.7288e-09	up	1360	K22390 acid phosphatase type 7 | (RefSeq) purple acid phosphatase 23-like isoform X1 (A)	--	probable voltage-gated potassium channel subunit beta [Cynara cardunculus var. scolymus]	KCAB_ARATH RecName: Full=Probable voltage-gated potassium channel subunit beta; AltName: Full=K(+) channel subunit beta; AltName: Full=Potassium voltage beta 1; Short=KV-beta1;	A0A103YFP4_CYNCS RecName: Full=Aldo_ket_red domain-containing protein {ECO:0000259|Pfam:PF00248};	Voltage-gated shaker-like K+ channel, subunit beta/KCNAB	GO:0005576,extracellular region; GO:0005886,plasma membrane; GO:0009506,plasmodesma; GO:0005244,voltage-gated ion channel activity; GO:0006813,potassium ion transport; GO:0034765,regulation of ion transmembrane transport; GO:0003674,molecular_function; GO:0005215,transporter activity; GO:0015075,ion transmembrane transporter activity; GO:0015267,channel activity; GO:0022803,passive transmembrane …	Aldo/keto reductase family	--	--	--
Cluster-13264.1	187.27	153.59	181.15	72.64	75.53	74.84	4714	4138	4401	1944	1832	1756	-1.36392	2.96199e-38	1.5221e-36	down	2288	K22390 acid phosphatase type 7 | (RefSeq) purple acid phosphatase 23-like isoform X1 (A)	--	hypothetical protein CTI12_AA627520 [Artemisia annua]	KCAB_ARATH RecName: Full=Probable voltage-gated potassium channel subunit beta; AltName: Full=K(+) channel subunit beta; AltName: Full=Potassium voltage beta 1; Short=KV-beta1;	A0A2U1KA82_ARTAN RecName: Full=Aldo_ket_red domain-containing protein {ECO:0000259|Pfam:PF00248};	Voltage-gated shaker-like K+ channel, subunit beta/KCNAB	GO:0005576,extracellular region; GO:0005886,plasma membrane; GO:0009506,plasmodesma; GO:0005244,voltage-gated ion channel activity; GO:0006813,potassium ion transport; GO:0034765,regulation of ion transmembrane transport; GO:0003674,molecular_function; GO:0005215,transporter activity; GO:0015075,ion transmembrane transporter activity; GO:0015267,channel activity; GO:0022803,passive transmembrane …	Aldo/keto reductase family	--	--	--
Cluster-13279.0	21.67	26.86	21.05	7.96	8.21	10.58	329	439	306	129	121	146	-1.52489	3.52925e-12	4.18128e-11	down	949	--	--	--	--	--	--	--	--	--	--	--
Cluster-13288.0	1.64	0.95	1.28	3.69	2.46	4.41	45	28	34	107	64	112	1.3043	0.00152215	0.0051052	up	1407	--	--	hypothetical protein L2E82_41753 [Cichorium intybus]	RLP29_ARATH RecName: Full=Receptor like protein 29 {ECO:0000303|PubMed:18434605}; Short=AtRLP29 {ECO:0000303|PubMed:18434605}; Flags: Precursor;	A0A103XS27_CYNCS SubName: Full=Leucine-rich repeat-containing protein {ECO:0000313|EMBL:KVH95836.1};	FOG: Leucine rich repeat	GO:0031225,anchored component of membrane; GO:0016021,integral component of membrane; GO:0005886,plasma membrane; GO:0005575,cellular_component; GO:0016020,membrane; GO:0031224,intrinsic component of membrane; GO:0110165,cellular anatomical entity; GO:0071944,cell periphery	Leucine rich repeat	--	--	--
Cluster-1329.5	43.19	79.29	101.76	8.42	22.79	3.73	1516	3205	4120	277	886	99	-2.93114	0.00127693	0.00435716	down	2309	--	--	--	--	--	--	--	--	--	--	--
Cluster-13299.0	0.37	0.35	0.36	1.92	1.94	1.41	14	14	13	76	69	49	2.13044	5.92233e-07	3.76381e-06	up	1798	--	--	--	--	--	--	--	--	--	--	--
Cluster-133.0	1.31	0.56	1.77	0	0	0	39	18	51	0	0	0	-7.73255	4.20017e-08	3.12596e-07	down	1502	K05909 laccase [EC:1.10.3.2] | (RefSeq) uncharacterized protein LOC112504945 (A)	--	Cupredoxin [Cynara cardunculus var. scolymus]	LAC14_ARATH RecName: Full=Laccase-14; EC=1.10.3.2; AltName: Full=Benzenediol:oxygen oxidoreductase 14; AltName: Full=Diphenol oxidase 14; AltName: Full=Urishiol oxidase 14; Flags: Precursor;	A0A124SE03_CYNCS RecName: Full=Laccase {ECO:0000256|ARBA:ARBA00012297}; EC=1.10.3.2 {ECO:0000256|ARBA:ARBA00012297};	Multicopper oxidases	GO:0048046,apoplast; GO:0005507,copper ion binding; GO:0052716,hydroquinone:oxygen oxidoreductase activity; GO:0016491,oxidoreductase activity; GO:0046274,lignin catabolic process; GO:0003674,molecular_function; GO:0005488,binding; GO:0043167,ion binding; GO:0043169,cation binding; GO:0046872,metal ion binding; GO:0046914,transition metal ion binding; GO:0003824,catalytic activity; GO:0016679,oxi…	Multicopper oxidase	--	--	--
Cluster-13305.0	0.38	0.33	0.36	2.3	2.49	2.31	14	14	13	88	86	78	2.5189	7.64245e-11	7.87378e-10	up	1865	K01728 pectate lyase [EC:4.2.2.2] | (RefSeq) probable pectate lyase 18 (A)	ko00040: Pentose and glucuronate interconversions; ko01100: Metabolic pathways	hypothetical protein L6452_14172 [Arctium lappa]	PLY12_ARATH RecName: Full=Probable pectate lyase 12; EC=4.2.2.2; Flags: Precursor;	A0A5N6LTY6_9ASTR RecName: Full=Pectate lyase {ECO:0000256|ARBA:ARBA00012272, ECO:0000256|RuleBase:RU361123}; EC=4.2.2.2 {ECO:0000256|ARBA:ARBA00012272, ECO:0000256|RuleBase:RU361123};	--	GO:0031225,anchored component of membrane; GO:0046872,metal ion binding; GO:0030570,pectate lyase activity; GO:0045490,pectin catabolic process; GO:0003674,molecular_function; GO:0005488,binding; GO:0043167,ion binding; GO:0043169,cation binding; GO:0003824,catalytic activity; GO:0016829,lyase activity; GO:0016835,carbon-oxygen lyase activity; GO:0016837,carbon-oxygen lyase activity, acting on po…	Pectate lyase	--	--	--
Cluster-13308.0	0.22	0.19	0.23	0.99	0.84	0.57	10	9	10	47	36	24	1.76118	0.00144739	0.00487781	up	2099	K10400 kinesin family member 15 | (RefSeq) kinesin-like protein KIN-12B (A)	ko04814: Motor proteins	kinesin-like protein KIN-12B [Cynara cardunculus var. scolymus]	KN12B_ARATH RecName: Full=Kinesin-like protein KIN-12B {ECO:0000305}; AltName: Full=Phragmoplast-associated kinesin-related protein 1-like protein {ECO:0000303|PubMed:15258761}; Short=AtPAKRP1L {ECO:0000303|PubMed:15258761};	A0A103Y0S8_CYNCS SubName: Full=Kinesin, motor domain-containing protein {ECO:0000313|EMBL:KVI00429.1};	--	GO:0005871,kinesin complex; GO:0005874,microtubule; GO:0009524,phragmoplast; GO:0005524,ATP binding; GO:0016887,ATP hydrolysis activity; GO:0008017,microtubule binding; GO:0003777,microtubule motor activity; GO:0008574,plus-end-directed microtubule motor activity; GO:0007112,male meiosis cytokinesis; GO:0055046,microgametogenesis; GO:0007018,microtubule-based movement; GO:0080175,phragmoplast mic…	Cut12 conserved domain	--	--	--
Cluster-13315.0	0.75	1.53	1.38	5.4	4.15	4.59	8	18	14	61	42	45	1.78621	0.000338679	0.00131977	up	879	--	--	receptor-like protein kinase HERK 1 [Erigeron canadensis]	--	A0A6S7QS52_LACSI RecName: Full=Protein kinase domain-containing protein {ECO:0000259|PROSITE:PS50011};	--	GO:0005524,ATP binding; GO:0004674,protein serine/threonine kinase activity; GO:0004714,transmembrane receptor protein tyrosine kinase activity; GO:0000166,nucleotide binding; GO:0003674,molecular_function; GO:0005488,binding; GO:0017076,purine nucleotide binding; GO:0030554,adenyl nucleotide binding; GO:0032553,ribonucleotide binding; GO:0032555,purine ribonucleotide binding; GO:0032559,adenyl r…	--	--	--	--
Cluster-13317.0	1.11	1.19	3.2	0.37	0.86	0.19	51	58	141	18	37	8	-2.12353	0.00124816	0.00427391	down	2153	--	--	--	--	--	--	--	--	--	--	--
Cluster-13323.1	1.02	1.08	0.5	5.61	4.4	4.34	6	7	3	36	25	24	2.30514	0.000564985	0.00209465	up	571	--	--	--	--	--	--	--	--	--	--	--
Cluster-13323.5	3.7	3.49	3.78	45.89	27.97	32.98	12	15	11	138	79	92	2.91469	4.78684e-12	5.60331e-11	up	518	--	--	--	--	--	--	--	--	--	--	--
Cluster-13327.3	6.87	5.36	8.08	16.74	19.68	17.14	439	347	392	1016	914	797	1.10088	2.09502e-13	2.80906e-12	up	2882	K13123 G patch domain-containing protein 1 | (RefSeq) G patch domain-containing protein TGH-like (A)	--	hypothetical protein L6452_11360 [Arctium lappa]	UN933_ARATH RecName: Full=UNC93-like protein 3;	A0A103YHZ3_CYNCS SubName: Full=Ion channel regulatory protein, UNC-93 {ECO:0000313|EMBL:KVI09471.1};	Predicted membrane protein	GO:0016021,integral component of membrane; GO:0005886,plasma membrane; GO:0055075,potassium ion homeostasis; GO:0008150,biological_process; GO:0042592,homeostatic process; GO:0048878,chemical homeostasis; GO:0050801,ion homeostasis; GO:0055065,metal ion homeostasis; GO:0055067,monovalent inorganic cation homeostasis; GO:0055080,cation homeostasis; GO:0065007,biological regulation; GO:0065008,regu…	Ion channel regulatory protein UNC-93	--	--	--
Cluster-13342.0	54.36	36.26	53.42	26.58	25.28	27.41	475	342	452	243	209	221	-1.02267	1.26825e-06	7.63221e-06	down	672	--	--	hypothetical protein L6452_39403 [Arctium lappa]	--	A0A103XDG2_CYNCS SubName: Full=Uncharacterized protein {ECO:0000313|EMBL:KVH88634.1};	--	--	--	--	--	--
Cluster-13360.0	4.96	3.39	5.28	1.54	1.86	1.04	31	23	32	10	11	6	-1.78966	0.00241933	0.00771772	down	574	--	--	hypothetical protein L6452_09183 [Arctium lappa]	--	A0A5N6Q6I6_9ASTR RecName: Full=Myb_DNA-bind_3 domain-containing protein {ECO:0000259|Pfam:PF12776};	--	--	--	--	--	--
Cluster-13361.0	30.6	26.87	29.31	12.32	13.11	15.19	1384	1309	1271	580	562	629	-1.25677	1.20205e-19	2.60722e-18	down	2699	K24541 tryptamine 5-hydroxylase [EC:1.14.-.-] | (RefSeq) cytochrome P450 71A1-like (A)	ko00380: Tryptophan metabolism; ko01100: Metabolic pathways; ko01110: Biosynthesis of secondary metabolites	hypothetical protein L6452_12848 [Arctium lappa]	C71P1_ORYSJ RecName: Full=Tryptamine 5-hydroxylase {ECO:0000303|PubMed:20150424}; EC=1.14.-.- {ECO:0000269|PubMed:20150424}; AltName: Full=Cytochrome P450 71P1 {ECO:0000303|PubMed:20150424}; AltName: Full=Protein SEKIGUCHI LESION {ECO:0000303|PubMed:20150424};	A0A118K3C4_CYNCS SubName: Full=Cytochrome P450 {ECO:0000313|EMBL:KVI05728.1};	Cytochrome P450 CYP2 subfamily	GO:0005789,endoplasmic reticulum membrane; GO:0016021,integral component of membrane; GO:0020037,heme binding; GO:0005506,iron ion binding; GO:0004497,monooxygenase activity; GO:0016705,oxidoreductase activity, acting on paired donors, with incorporation or reduction of molecular oxygen; GO:0006952,defense response; GO:0006587,serotonin biosynthetic process from tryptophan; GO:0003674,molecular_f…	Cytochrome P450	--	--	--
Cluster-13372.0	2.84	1.98	2.21	8.25	8.28	9.9	168	125	126	516	464	542	1.76431	1.38124e-16	2.42222e-15	up	2648	K20718 LRR receptor-like serine/threonine-protein kinase ERECTA [EC:2.7.11.1] | (RefSeq) LRR receptor-like serine/threonine-protein kinase ERL1 (A)	ko04016: MAPK signaling pathway - plant	hypothetical protein L2E82_02062 [Cichorium intybus]	RPKL_ARATH RecName: Full=Receptor protein kinase-like protein At4g34220; Flags: Precursor;	A0A6S7KUR5_LACSI RecName: Full=Protein kinase domain-containing protein {ECO:0000259|PROSITE:PS50011};	--	GO:0016021,integral component of membrane; GO:0005886,plasma membrane; GO:0005524,ATP binding; GO:0042631,cellular response to water deprivation; GO:0009789,positive regulation of abscisic acid-activated signaling pathway; GO:0010030,positive regulation of seed germination; GO:0006468,protein phosphorylation; GO:0000166,nucleotide binding; GO:0003674,molecular_function; GO:0005488,binding; GO:001…	Protein kinase domain	--	--	--
Cluster-13377.0	1.15	2.87	2.37	0.55	0.53	0.39	16	43	32	8	7	5	-2.28558	0.000723205	0.0026137	down	877	K16189 phytochrome-interacting factor 4 | (RefSeq) transcription factor PIF4-like (A)	ko04075: Plant hormone signal transduction	transcription factor bHLH87-like [Cynara cardunculus var. scolymus]	BH087_ARATH RecName: Full=Transcription factor bHLH87; AltName: Full=Basic helix-loop-helix protein 87; Short=AtbHLH87; Short=bHLH 87; AltName: Full=Transcription factor EN 121; AltName: Full=bHLH transcription factor bHLH087;	A0A2J6M4Z0_LACSA RecName: Full=BHLH domain-containing protein {ECO:0000259|PROSITE:PS50888};	--	GO:0005634,nucleus; GO:0003700,DNA-binding transcription factor activity; GO:0046983,protein dimerization activity; GO:0000976,transcription cis-regulatory region binding; GO:0006355,regulation of DNA-templated transcription; GO:0003674,molecular_function; GO:0140110,transcription regulator activity; GO:0005488,binding; GO:0005515,protein binding; GO:0001067,transcription regulatory region nuclei…	Helix-loop-helix DNA-binding domain	bHLH	TF	bHLH
Cluster-13391.0	19.93	16.92	24.79	5.67	10.17	5.2	702	585	890	205	345	184	-1.67996	4.44481e-09	3.739e-08	down	1828	K20772 1-aminocyclopropane-1-carboxylate synthase 1/2/6 [EC:4.4.1.14] | (RefSeq) 1-aminocyclopropane-1-carboxylate synthase-like isoform X1 (A)	ko00270: Cysteine and methionine metabolism; ko01100: Metabolic pathways; ko01110: Biosynthesis of secondary metabolites; ko04016: MAPK signaling pathway - plant	1-aminocyclopropane-1-carboxylate synthase-like isoform X3 [Cynara cardunculus var. scolymus]	1A1C_TOBAC RecName: Full=1-aminocyclopropane-1-carboxylate synthase; Short=ACC synthase; EC=4.4.1.14; AltName: Full=S-adenosyl-L-methionine methylthioadenosine-lyase;	A0A103XUU7_CYNCS SubName: Full=Aminotransferase, class I/classII {ECO:0000313|EMBL:KVH97260.1};	1-aminocyclopropane-1-carboxylate synthase, and related proteins	GO:0016847,1-aminocyclopropane-1-carboxylate synthase activity; GO:0030170,pyridoxal phosphate binding; GO:0008483,transaminase activity; GO:0006520,cellular amino acid metabolic process; GO:0009693,ethylene biosynthetic process; GO:0009835,fruit ripening; GO:0003674,molecular_function; GO:0003824,catalytic activity; GO:0016829,lyase activity; GO:0016846,carbon-sulfur lyase activity; GO:0005488,b…	Aminotransferase class I and II	--	--	--
Cluster-1341.0	6.86	9.59	7.63	1.04	3.07	5.18	43	69	46	7	14	30	-1.67176	0.0087329	0.0238679	down	614	--	--	--	--	--	--	--	--	--	--	--
Cluster-1341.3	17.06	18.35	19.3	6.1	4.9	6.89	169	196	185	63	46	63	-1.77364	5.17818e-12	6.03786e-11	down	719	--	--	--	--	--	--	--	--	--	--	--
Cluster-1341.5	22.35	20.29	14.09	9.98	11.78	10.11	174	212	133	75	82	69	-1.29238	7.31816e-07	4.58864e-06	down	717	--	--	--	--	--	--	--	--	--	--	--
Cluster-13424.0	1.93	3.05	3.28	1.08	1.25	1.07	39	66	64	23	24	20	-1.43424	0.000766753	0.00275356	down	1122	--	--	hypothetical protein LSAT_7X100380 [Lactuca sativa]	MPK19_ARATH RecName: Full=Mitogen-activated protein kinase 19; Short=AtMPK19; Short=MAP kinase 19; EC=2.7.11.24;	A0A6S7PCZ7_LACSI RecName: Full=Protein kinase domain-containing protein {ECO:0000259|PROSITE:PS50011};	Mitogen-activated protein kinase	GO:0005737,cytoplasm; GO:0005634,nucleus; GO:0005524,ATP binding; GO:0004707,MAP kinase activity; GO:0106310,protein serine kinase activity; GO:0004674,protein serine/threonine kinase activity; GO:0035556,intracellular signal transduction; GO:0006468,protein phosphorylation; GO:0000166,nucleotide binding; GO:0003674,molecular_function; GO:0005488,binding; GO:0017076,purine nucleotide binding; GO:…	--	--	--	--
Cluster-13427.0	7.13	5.43	8.17	2.13	2.99	3.72	83	68	92	26	33	40	-1.38657	0.000370452	0.00143164	down	786	--	--	phosphatidylinositol 4-kinase gamma 4-like [Citrus sinensis]	P4KG4_ORYSJ RecName: Full=Phosphatidylinositol 4-kinase gamma 4 {ECO:0000305}; Short=PI-4Kgamma4 {ECO:0000305}; Short=PI4K gamma 4 {ECO:0000305}; EC=2.7.1.67 {ECO:0000250|UniProtKB:Q9BTU6}; AltName: Full=Ubiquitin-like domain kinase gamma 4 {ECO:0000303|PubMed:28254780}; Short=OsUbDKgamma4 {ECO:0000303|PubMed:28254780}; Short=UbDKgamma4 {ECO:0000303|PubMed:28254780};	A0A699IQR3_TANCI RecName: Full=1-phosphatidylinositol 4-kinase {ECO:0000256|ARBA:ARBA00012169}; EC=2.7.1.67 {ECO:0000256|ARBA:ARBA00012169}; Flags: Fragment;	Phosphatidylinositol 4-kinase	GO:0005783,endoplasmic reticulum; GO:0005634,nucleus; GO:0004430,1-phosphatidylinositol 4-kinase activity; GO:0005524,ATP binding; GO:0009908,flower development; GO:0048579,negative regulation of long-day photoperiodism, flowering; GO:0016310,phosphorylation; GO:0003674,molecular_function; GO:0003824,catalytic activity; GO:0016301,kinase activity; GO:0016740,transferase activity; GO:0016772,trans…	--	--	--	--
Cluster-13441.0	21.92	17.12	19.79	7.99	6.27	8.34	137	116	120	52	37	48	-1.54764	1.56188e-07	1.07435e-06	down	574	K05770 translocator protein | (RefSeq) translocator protein homolog (A)	--	hypothetical protein L6452_43339 [Arctium lappa]	TSPO_ARATH RecName: Full=Translocator protein homolog; Short=AtTSPO;	A0A118K290_CYNCS SubName: Full=TspO/MBR-related protein {ECO:0000313|EMBL:KVI03992.1};	--	GO:0031969,chloroplast membrane; GO:0005783,endoplasmic reticulum; GO:0005789,endoplasmic reticulum membrane; GO:0005794,Golgi apparatus; GO:0000139,Golgi membrane; GO:0005795,Golgi stack; GO:0016021,integral component of membrane; GO:0016020,membrane; GO:0020037,heme binding; GO:0006778,porphyrin-containing compound metabolic process; GO:0009737,response to abscisic acid; GO:0006970,response to …	TspO/MBR family	--	--	--
Cluster-13443.0	75.13	111.62	80.12	13.71	10.72	15.23	2614	4155	2690	504	354	491	-2.89541	4.4918e-45	2.8695e-43	down	1695	--	--	hypothetical protein L6452_16554 [Arctium lappa]	--	A0A103XQY1_CYNCS SubName: Full=Tetratricopeptide-like helical {ECO:0000313|EMBL:KVH95254.1};	--	--	Tetratricopeptide repeat	--	--	--
Cluster-13485.4	9.55	7.83	8.37	4.68	4.23	4.2	571	500	481	296	239	232	-1.12374	8.01261e-13	1.01418e-11	down	2760	K13412 calcium-dependent protein kinase [EC:2.7.11.1] | (RefSeq) calcium-dependent protein kinase 26 (A)	ko04075: Plant hormone signal transduction; ko04626: Plant-pathogen interaction	EF-hand domain pair, Calcium/calmodulin-dependent/calcium-dependent protein kinase [Artemisia annua]	CDPK4_SOLTU RecName: Full=Calcium-dependent protein kinase 4; Short=CDPK 4; Short=StCDPK4; EC=2.7.11.1;	A0A2U1MXZ0_ARTAN SubName: Full=EF-hand domain pair, Calcium/calmodulin-dependent/calcium-dependent protein kinase {ECO:0000313|EMBL:PWA66135.1};	Ca2+/calmodulin-dependent protein kinase, EF-Hand protein superfamily	GO:0005737,cytoplasm; GO:0016020,membrane; GO:0005634,nucleus; GO:0005524,ATP binding; GO:0005509,calcium ion binding; GO:0009931,calcium-dependent protein serine/threonine kinase activity; GO:0005516,calmodulin binding; GO:0004683,calmodulin-dependent protein kinase activity; GO:0106310,protein serine kinase activity; GO:0035556,intracellular signal transduction; GO:0018105,peptidyl-serine phosp…	Protein kinase domain	--	--	--
Cluster-13529.8	4.93	2.66	3.79	10.34	9.62	8.43	54	31	40	120	101	86	1.18044	0.000644777	0.00235967	up	766	K14494 DELLA protein | (RefSeq) DELLA protein GAI-like (A)	ko04075: Plant hormone signal transduction	CTLH, C-terminal LisH motif-containing protein [Cynara cardunculus var. scolymus]	Y5900_ARATH RecName: Full=Putative receptor-like protein kinase At5g39000; EC=2.7.11.-; Flags: Precursor;	A0A103XJ16_CYNCS SubName: Full=CTLH, C-terminal LisH motif-containing protein {ECO:0000313|EMBL:KVH91638.1};	Serine/threonine protein kinase	GO:0016021,integral component of membrane; GO:0005886,plasma membrane; GO:0009536,plastid; GO:0005524,ATP binding; GO:0004672,protein kinase activity; GO:0004674,protein serine/threonine kinase activity; GO:0004714,transmembrane receptor protein tyrosine kinase activity; GO:0046777,protein autophosphorylation; GO:0010038,response to metal ion; GO:0000166,nucleotide binding; GO:0003674,molecular_f…	Protein kinase domain	--	--	--
Cluster-13538.1	39.83	44.93	21.4	19.75	12.12	15.21	61	77	32	30	17	21	-1.418	0.00390085	0.0118067	down	374	K04424 sterile alpha motif and leucine zipper containing kinase AZK [EC:2.7.11.25] | (RefSeq) probable serine/threonine-protein kinase SIS8 isoform X1 (A)	--	SKP1-like protein 21 [Lactuca sativa]	SIS8_ARATH RecName: Full=Probable serine/threonine-protein kinase SIS8 {ECO:0000305}; EC=2.7.11.1 {ECO:0000305}; AltName: Full=MAPKK kinase SIS8 {ECO:0000305}; AltName: Full=Protein SUGAR INSENSITIVE 8 {ECO:0000303|PubMed:24320620};	A0A6S7NRY7_LACSI RecName: Full=Skp1 domain-containing protein {ECO:0000259|Pfam:PF01466};	Tyrosine kinase specific for activated (GTP-bound) p21cdc42Hs	GO:0005739,mitochondrion; GO:0005634,nucleus; GO:0005524,ATP binding; GO:0106310,protein serine kinase activity; GO:0004674,protein serine/threonine kinase activity; GO:0004712,protein serine/threonine/tyrosine kinase activity; GO:0006468,protein phosphorylation; GO:0009651,response to salt stress; GO:0010182,sugar mediated signaling pathway; GO:0000166,nucleotide binding; GO:0003674,molecular_fu…	--	--	--	--
Cluster-13545.0	3.92	2.64	2.31	14.13	10.2	16.44	58	42	33	220	143	225	2.05036	3.46123e-09	2.94818e-08	up	910	K22736 vacuolar iron transporter family protein | (RefSeq) vacuolar iron transporter 1 (A)	--	hypothetical protein L6452_20764 [Arctium lappa]	VIT1_EUCGR RecName: Full=Vacuolar iron transporter 1 {ECO:0000303|PubMed:30742036}; Short=EgVIT1 {ECO:0000303|PubMed:30742036};	A0A103XV56_CYNCS SubName: Full=Uncharacterized protein {ECO:0000313|EMBL:KVH97453.1};	Uncharacterized membrane protein	GO:0016021,integral component of membrane; GO:0005774,vacuolar membrane; GO:0005384,manganese ion transmembrane transporter activity; GO:0046872,metal ion binding; GO:0042803,protein homodimerization activity; GO:0030026,cellular manganese ion homeostasis; GO:0006880,intracellular sequestering of iron ion; GO:0003674,molecular_function; GO:0005215,transporter activity; GO:0008324,cation transmemb…	VIT family	--	--	--
Cluster-13546.1	66.94	57.41	67.26	195.44	205.07	280.62	9	9	9	26	25	34	1.56754	0.00740783	0.020722	up	256	K02984 small subunit ribosomal protein S3Ae | (RefSeq) 40S ribosomal protein S3a-like (A)	ko03010: Ribosome	hypothetical protein L1987_25892 [Smallanthus sonchifolius]	RS3A_HELAN RecName: Full=40S ribosomal protein S3a {ECO:0000255|HAMAP-Rule:MF_03122};	Q8LNX6_ZINVI SubName: Full=Putative 40S ribosomal protein S3A {ECO:0000313|EMBL:BAC10914.1}; Flags: Fragment;	40S ribosomal protein S3A	GO:0022627,cytosolic small ribosomal subunit; GO:0003735,structural constituent of ribosome; GO:0006412,translation; GO:0003674,molecular_function; GO:0005198,structural molecule activity; GO:0006518,peptide metabolic process; GO:0006807,nitrogen compound metabolic process; GO:0008150,biological_process; GO:0008152,metabolic process; GO:0009058,biosynthetic process; GO:0009059,macromolecule biosy…	--	--	--	--
Cluster-13546.2	41.38	27.06	29.8	75.88	75.26	71.16	499	351	347	962	860	793	1.01994	3.23724e-08	2.44173e-07	up	803	K02984 small subunit ribosomal protein S3Ae | (RefSeq) 40S ribosomal protein S3a-like (A)	ko03010: Ribosome	hypothetical protein L1887_40763 [Cichorium endivia]	RS3A_HELAN RecName: Full=40S ribosomal protein S3a {ECO:0000255|HAMAP-Rule:MF_03122};	A0A118JSU2_CYNCS RecName: Full=40S ribosomal protein S3a {ECO:0000256|HAMAP-Rule:MF_03122};	40S ribosomal protein S3A	GO:0022627,cytosolic small ribosomal subunit; GO:0003735,structural constituent of ribosome; GO:0006412,translation; GO:0003674,molecular_function; GO:0005198,structural molecule activity; GO:0006518,peptide metabolic process; GO:0006807,nitrogen compound metabolic process; GO:0008150,biological_process; GO:0008152,metabolic process; GO:0009058,biosynthetic process; GO:0009059,macromolecule biosy…	Ribosomal S3Ae family	--	--	--
Cluster-13546.3	6.75	8.16	4.16	23.92	20.19	19.76	15	20	9	54	42	40	1.53014	0.00174516	0.00576316	up	407	K02984 small subunit ribosomal protein S3Ae | (RefSeq) 40S ribosomal protein S3a (A)	ko03010: Ribosome	Ribosomal protein S3Ae [Cynara cardunculus var. scolymus]	RS3A2_VITVI RecName: Full=40S ribosomal protein S3a-2 {ECO:0000255|HAMAP-Rule:MF_03122};	A0A118JX84_CYNCS RecName: Full=40S ribosomal protein S3a {ECO:0000256|HAMAP-Rule:MF_03122};	40S ribosomal protein S3A	GO:0022627,cytosolic small ribosomal subunit; GO:0003735,structural constituent of ribosome; GO:0006412,translation; GO:0003674,molecular_function; GO:0005198,structural molecule activity; GO:0006518,peptide metabolic process; GO:0006807,nitrogen compound metabolic process; GO:0008150,biological_process; GO:0008152,metabolic process; GO:0009058,biosynthetic process; GO:0009059,macromolecule biosy…	Ribosomal S3Ae family	--	--	--
Cluster-13546.4	251.19	188.3	197.33	417.6	497.8	375.46	2829	2331	2319	6165	5354	5614	1.09369	1.53485e-18	3.06934e-17	up	1368	K02984 small subunit ribosomal protein S3Ae | (RefSeq) 40S ribosomal protein S3a (A)	ko03010: Ribosome	40S ribosomal protein S3a [Cynara cardunculus var. scolymus]	RS3A_HELAN RecName: Full=40S ribosomal protein S3a {ECO:0000255|HAMAP-Rule:MF_03122};	A0A118JSU2_CYNCS RecName: Full=40S ribosomal protein S3a {ECO:0000256|HAMAP-Rule:MF_03122};	40S ribosomal protein S3A	GO:0022627,cytosolic small ribosomal subunit; GO:0003735,structural constituent of ribosome; GO:0006412,translation; GO:0003674,molecular_function; GO:0005198,structural molecule activity; GO:0006518,peptide metabolic process; GO:0006807,nitrogen compound metabolic process; GO:0008150,biological_process; GO:0008152,metabolic process; GO:0009058,biosynthetic process; GO:0009059,macromolecule biosy…	Ribosomal S3Ae family	--	--	--
Cluster-13546.5	97.39	71.8	86.91	199.28	180.53	195.95	1737	1376	1497	3747	3052	3231	1.0154	1.29802e-13	1.77266e-12	up	1301	K02984 small subunit ribosomal protein S3Ae | (RefSeq) 40S ribosomal protein S3a-like (A)	ko03010: Ribosome	hypothetical protein L6452_25890 [Arctium lappa]	RS3A_HELAN RecName: Full=40S ribosomal protein S3a {ECO:0000255|HAMAP-Rule:MF_03122};	A0A118JSU2_CYNCS RecName: Full=40S ribosomal protein S3a {ECO:0000256|HAMAP-Rule:MF_03122};	40S ribosomal protein S3A	GO:0022627,cytosolic small ribosomal subunit; GO:0003735,structural constituent of ribosome; GO:0006412,translation; GO:0003674,molecular_function; GO:0005198,structural molecule activity; GO:0006518,peptide metabolic process; GO:0006807,nitrogen compound metabolic process; GO:0008150,biological_process; GO:0008152,metabolic process; GO:0009058,biosynthetic process; GO:0009059,macromolecule biosy…	Ribosomal S3Ae family	--	--	--
Cluster-13560.0	19.39	13.68	18.82	7.95	9.54	8.17	296	224	277	128	138	115	-1.17196	1.76179e-07	1.20261e-06	down	931	K09338 homeobox-leucine zipper protein | (RefSeq) homeobox-leucine zipper protein HAT9-like isoform X1 (A)	--	Homeobox, conserved site-containing protein, partial [Cynara cardunculus var. scolymus]	HAT9_ARATH RecName: Full=Homeobox-leucine zipper protein HAT9; AltName: Full=Homeodomain-leucine zipper protein HAT9; Short=HD-ZIP protein 9;	A0A103YCY4_CYNCS SubName: Full=Homeobox, conserved site-containing protein {ECO:0000313|EMBL:KVI06807.1}; Flags: Fragment;	Transcription factor HEX, contains HOX and HALZ domains	GO:0005634,nucleus; GO:0003700,DNA-binding transcription factor activity; GO:0000981,DNA-binding transcription factor activity, RNA polymerase II-specific; GO:0043565,sequence-specific DNA binding; GO:0003674,molecular_function; GO:0140110,transcription regulator activity; GO:0003676,nucleic acid binding; GO:0003677,DNA binding; GO:0005488,binding; GO:0097159,organic cyclic compound binding; GO:1…	Homeodomain	HB-HD-ZIP	TF	HB->HB-HD-ZIP
Cluster-13573.0	56.87	76.82	61.29	37.6	33.12	35.28	885	1283	927	613	488	507	-1.04083	5.97755e-11	6.23799e-10	down	1118	K03014 DNA-directed RNA polymerases I, II, and III subunit RPABC2 | (RefSeq) DNA-directed RNA polymerases II and V subunit 6B-like (A)	ko03020: RNA polymerase; ko03420: Nucleotide excision repair	DNA-directed RNA polymerases IV and V subunit 6A-like [Trifolium medium]	RPD6A_ARATH RecName: Full=DNA-directed RNA polymerases II, IV and V subunit 6A; AltName: Full=RNA polymerase Rpb6;	A0A392QDP1_9FABA SubName: Full=DNA-directed RNA polymerases IV and V subunit 6A-like {ECO:0000313|EMBL:MCI21850.1}; Flags: Fragment;	RNA polymerase subunit K	GO:0005736,RNA polymerase I complex; GO:0005665,RNA polymerase II, core complex; GO:0005666,RNA polymerase III complex; GO:0000418,RNA polymerase IV complex; GO:0000419,RNA polymerase V complex; GO:0003677,DNA binding; GO:0003899,DNA-directed 5'-3' RNA polymerase activity; GO:0006351,DNA-templated transcription; GO:0003674,molecular_function; GO:0003676,nucleic acid binding; GO:0005488,binding; G…	--	--	--	--
Cluster-13579.0	10.78	14.29	17.53	6.61	10.88	3.07	235	334	369	152	225	62	-1.22006	0.00268309	0.00846725	down	1185	--	--	unnamed protein product [Coffea canephora]	NOI4_ARATH RecName: Full=Protein NOI4 {ECO:0000303|PubMed:15845764}; AltName: Full=Protein DiDi 18T-1d {ECO:0000303|PubMed:11277426};	A0A068VIC5_COFCA RecName: Full=AvrRpt-cleavage domain-containing protein {ECO:0000259|Pfam:PF05627};	--	GO:0005886,plasma membrane; GO:0009624,response to nematode; GO:0008150,biological_process; GO:0009605,response to external stimulus; GO:0009607,response to biotic stimulus; GO:0043207,response to external biotic stimulus; GO:0044419,biological process involved in interspecies interaction between organisms; GO:0050896,response to stimulus; GO:0051707,response to other organism; GO:0005575,cellula…	--	--	--	--
Cluster-13581.0	16.53	10.76	12.82	29.9	27.49	32.02	200	140	150	380	315	358	1.0011	7.88589e-06	4.18012e-05	up	804	--	--	uncharacterized protein At4g22160 [Cynara cardunculus var. scolymus]	Y4216_ARATH RecName: Full=Uncharacterized protein At4g22160;	A0A2J6JVJ3_LACSA SubName: Full=Uncharacterized protein {ECO:0000313|EMBL:PLY66822.1};	--	--	--	--	--	--
Cluster-13591.0	2.78	1.88	2.54	7.52	4.94	7.07	76	55	67	217	128	179	1.29519	2.85827e-05	0.000137249	up	1402	K22484 transcriptional regulator CBF1 | (RefSeq) transcription factor bHLH106 (A)	--	transcription factor bHLH30-like [Cynara cardunculus var. scolymus]	BH030_ARATH RecName: Full=Transcription factor bHLH30; AltName: Full=Basic helix-loop-helix protein 30; Short=AtbHLH30; Short=bHLH 30; AltName: Full=Transcription factor EN 53; AltName: Full=bHLH transcription factor bHLH030;	A0A118JY07_CYNCS SubName: Full=Myc-type, basic helix-loop-helix (BHLH) domain-containing protein {ECO:0000313|EMBL:KVH96310.1};	--	GO:0005634,nucleus; GO:0003677,DNA binding; GO:0003700,DNA-binding transcription factor activity; GO:0046983,protein dimerization activity; GO:0006355,regulation of DNA-templated transcription; GO:0003674,molecular_function; GO:0003676,nucleic acid binding; GO:0005488,binding; GO:0097159,organic cyclic compound binding; GO:1901363,heterocyclic compound binding; GO:0140110,transcription regulator …	Helix-loop-helix DNA-binding domain	bHLH	TF	bHLH
Cluster-13602.0	68.72	93.38	74.61	7.01	3.51	3.61	229	341	242	24	11	11	-4.24956	1.59292e-33	6.93871e-32	down	456	K13993 HSP20 family protein | (RefSeq) 17.8 kDa class I heat shock protein (A)	ko04141: Protein processing in endoplasmic reticulum	hypothetical protein L2E82_00674 [Cichorium intybus]	HSP17_ARATH RecName: Full=17.4 kDa class I heat shock protein; AltName: Full=17.4 kDa heat shock protein 1; Short=AtHsp17.4A;	A0A251T7R0_HELAN SubName: Full=Putative HSP20-like chaperones superfamily protein {ECO:0000313|EMBL:OTG05971.1};	Molecular chaperone (small heat-shock protein Hsp26/Hsp42)	GO:0005737,cytoplasm; GO:0043621,protein self-association; GO:0051082,unfolded protein binding; GO:0071456,cellular response to hypoxia; GO:0051259,protein complex oligomerization; GO:0006457,protein folding; GO:0009408,response to heat; GO:0042542,response to hydrogen peroxide; GO:0009651,response to salt stress; GO:0003674,molecular_function; GO:0005488,binding; GO:0005515,protein binding; GO:0…	Hsp20/alpha crystallin family	--	--	--
Cluster-13607.0	3.16	2.88	4.09	16.04	13.09	15.08	88	86	110	472	346	389	1.97972	1.21403e-19	2.63186e-18	up	1423	K01206 alpha-L-fucosidase [EC:3.2.1.51] | (RefSeq) FXG1; alpha-fucosidase 1 (A)	ko00511: Other glycan degradation	GDSL esterase/lipase At1g28580-like [Cynara cardunculus var. scolymus]	GDL9_ARATH RecName: Full=GDSL esterase/lipase At1g28600; EC=3.1.1.-; AltName: Full=Extracellular lipase At1g28600; Flags: Precursor;	A0A2J6MC13_LACSA SubName: Full=Uncharacterized protein {ECO:0000313|EMBL:PLY97131.1};	--	GO:0005576,extracellular region; GO:0016788,hydrolase activity, acting on ester bonds; GO:0016042,lipid catabolic process; GO:0003674,molecular_function; GO:0003824,catalytic activity; GO:0016787,hydrolase activity; GO:0006629,lipid metabolic process; GO:0008150,biological_process; GO:0008152,metabolic process; GO:0009056,catabolic process; GO:0044238,primary metabolic process; GO:0071704,organic…	GDSL-like Lipase/Acylhydrolase	--	--	--
Cluster-13622.0	14.18	16.81	12.6	5.12	4.32	4.81	80	103	69	30	23	25	-1.78832	4.21623e-07	2.73882e-06	down	550	--	--	--	--	--	--	--	--	--	--	--
Cluster-13662.2	7.16	6.82	6.27	1.17	0.86	2.2	77	79	66	13	8	22	-2.44579	6.04872e-07	3.8367e-06	down	756	K22132 tRNA threonylcarbamoyladenosine dehydratase | (RefSeq) tRNA threonylcarbamoyladenosine dehydratase (A)	--	uncharacterized protein DS421_7g209010 [Arachis hypogaea]	--	A0A699GU64_TANCI SubName: Full=tRNA threonylcarbamoyladenosine dehydratase {ECO:0000313|EMBL:GEW35665.1};	Predicted dinucleotide-utilizing enzyme involved in molybdopterin and thiamine biosynthesis	GO:0008641,ubiquitin-like modifier activating enzyme activity; GO:0003674,molecular_function; GO:0003824,catalytic activity; GO:0016874,ligase activity; GO:0016877,ligase activity, forming carbon-sulfur bonds; GO:0140096,catalytic activity, acting on a protein	--	--	--	--
Cluster-13665.0	12.14	12.86	13.04	6.84	7.7	5.31	531	601	550	316	319	215	-1.09347	8.35039e-12	9.52792e-11	down	2099	K01090 protein phosphatase [EC:3.1.3.16] | (RefSeq) protein phosphatase 2C 70 (A)	--	hypothetical protein L6452_02033 [Arctium lappa]	P2C70_ARATH RecName: Full=Protein phosphatase 2C 70; Short=AtPP2C70; EC=3.1.3.16; AltName: Full=Kinase-associated protein phosphatase {ECO:0000303|PubMed:7973632}; AltName: Full=Protein ROOT ATTENUATED GROWTH 1 {ECO:0000303|PubMed:18162596};	A0A2J6LU36_LACSA RecName: Full=Protein-serine/threonine phosphatase {ECO:0000256|ARBA:ARBA00013081}; EC=3.1.3.16 {ECO:0000256|ARBA:ARBA00013081};	--	GO:0016021,integral component of membrane; GO:0005886,plasma membrane; GO:0050408,[pyruvate kinase]-phosphatase activity; GO:0046872,metal ion binding; GO:0017018,myosin phosphatase activity; GO:0006470,protein dephosphorylation; GO:0003674,molecular_function; GO:0003824,catalytic activity; GO:0004721,phosphoprotein phosphatase activity; GO:0016787,hydrolase activity; GO:0016788,hydrolase activit…	Protein phosphatase 2C	--	--	--
Cluster-13678.0	2.77	2.29	2.6	5.72	6.53	5.07	52	46	47	113	116	88	1.02113	0.000337808	0.00131686	up	1065	K13126 polyadenylate-binding protein | (RefSeq) uncharacterized protein LOC111215162 isoform X1 (A)	ko03015: mRNA surveillance pathway; ko03018: RNA degradation	zinc finger CCCH domain-containing protein 62-like [Cynara cardunculus var. scolymus]	C3H62_ORYSJ RecName: Full=Zinc finger CCCH domain-containing protein 62; Short=OsC3H62;	A0A118K3F1_CYNCS SubName: Full=SAP domain-containing protein {ECO:0000313|EMBL:KVI05820.1};	--	GO:0003677,DNA binding; GO:0046872,metal ion binding; GO:0003674,molecular_function; GO:0003676,nucleic acid binding; GO:0005488,binding; GO:0097159,organic cyclic compound binding; GO:1901363,heterocyclic compound binding; GO:0043167,ion binding; GO:0043169,cation binding	SAP domain	--	--	--
Cluster-13693.0	105.17	93.77	103.71	26.95	28.53	28.12	7714	7332	7330	2088	1985	1909	-2.00473	2.06438e-121	6.11101e-119	down	3326	K00924 kinase [EC:2.7.1.-] | (RefSeq) receptor-like protein kinase 5 (A)	ko04075: Plant hormone signal transduction	Leucine-rich repeat-containing protein [Cynara cardunculus var. scolymus]	SUNN_MEDTR RecName: Full=Leucine-rich repeat receptor-like kinase protein SUNN {ECO:0000305}; EC=2.7.11.1 {ECO:0000305}; AltName: Full=Protein SUPER NUMERIC NODULES {ECO:0000303|PubMed:16240175}; Flags: Precursor;	A0A103YLV7_CYNCS SubName: Full=Leucine-rich repeat-containing protein {ECO:0000313|EMBL:KVI11561.1};	--	GO:0016021,integral component of membrane; GO:0005886,plasma membrane; GO:0005524,ATP binding; GO:0106310,protein serine kinase activity; GO:0004674,protein serine/threonine kinase activity; GO:0033612,receptor serine/threonine kinase binding; GO:0030154,cell differentiation; GO:0006468,protein phosphorylation; GO:0040008,regulation of growth; GO:0000166,nucleotide binding; GO:0003674,molecular_f…	Leucine rich repeat	--	--	--
Cluster-13697.0	0.32	0.13	0.29	1.31	1.46	1.79	7	3	6	30	30	36	2.4868	0.000173172	0.000716255	up	1182	K17479 glutaredoxin domain-containing cysteine-rich protein 1 | (RefSeq) uncharacterized protein At5g39865-like (A)	--	hypothetical protein L1887_00252 [Cichorium endivia]	Y5986_ARATH RecName: Full=Uncharacterized protein At5g39865;	A0A124SB29_CYNCS SubName: Full=Glutaredoxin {ECO:0000313|EMBL:KVH89351.1};	Glutaredoxin-related protein	GO:0097573,glutathione oxidoreductase activity; GO:0003674,molecular_function; GO:0003824,catalytic activity; GO:0015035,protein-disulfide reductase activity; GO:0015036,disulfide oxidoreductase activity; GO:0016491,oxidoreductase activity; GO:0016667,oxidoreductase activity, acting on a sulfur group of donors; GO:0140096,catalytic activity, acting on a protein	Glutaredoxin	--	--	--
Cluster-13698.0	1.3	1.02	2.04	3.73	3.79	4.13	13	11	20	39	36	38	1.25449	0.0140083	0.0358282	up	744	K15639 PHYB activation tagged suppressor 1 [EC:1.14.-.-] | (RefSeq) cytochrome P450 734A1-like (A)	ko00905: Brassinosteroid biosynthesis; ko01110: Biosynthesis of secondary metabolites	hypothetical protein L6452_21738 [Arctium lappa]	C734A_ARATH RecName: Full=Cytochrome P450 734A1; EC=1.14.-.-; AltName: Full=Protein PHYB ACTIVATION-TAGGED SUPPRESSOR 1;	A0A118JVI7_CYNCS SubName: Full=Cytochrome P450 {ECO:0000313|EMBL:KVH93776.1};	Cytochrome P450 CYP4/CYP19/CYP26 subfamilies	GO:0016021,integral component of membrane; GO:0020037,heme binding; GO:0005506,iron ion binding; GO:0004497,monooxygenase activity; GO:0016705,oxidoreductase activity, acting on paired donors, with incorporation or reduction of molecular oxygen; GO:0008395,steroid hydroxylase activity; GO:0010268,brassinosteroid homeostasis; GO:0016131,brassinosteroid metabolic process; GO:0040008,regulation of g…	Cytochrome P450	--	--	--
Cluster-13703.1	14.45	6.68	12.68	6.03	5.18	4.64	265	119	229	114	84	77	-1.28335	0.000427798	0.00163047	down	1158	K01674 carbonic anhydrase [EC:4.2.1.1] | (RefSeq) alpha carbonic anhydrase 7-like (A)	ko00910: Nitrogen metabolism; ko01100: Metabolic pathways	hypothetical protein L1887_18958 [Cichorium endivia]	ATCA7_ARATH RecName: Full=Alpha carbonic anhydrase 7; Short=AtaCA7; Short=AtalphaCA7; EC=4.2.1.1; AltName: Full=Alpha carbonate dehydratase 7; Flags: Precursor;	A0A2U1L470_ARTAN SubName: Full=Bifunctional monodehydroascorbate reductase and carbonic anhydrase nectarin-3 {ECO:0000313|EMBL:PWA43754.1};	Carbonic anhydrase	GO:0009570,chloroplast stroma; GO:0004089,carbonate dehydratase activity; GO:0016836,hydro-lyase activity; GO:0008270,zinc ion binding; GO:0006730,one-carbon metabolic process; GO:0003674,molecular_function; GO:0003824,catalytic activity; GO:0016829,lyase activity; GO:0016835,carbon-oxygen lyase activity; GO:0005488,binding; GO:0043167,ion binding; GO:0043169,cation binding; GO:0046872,metal ion …	Eukaryotic-type carbonic anhydrase	--	--	--
Cluster-13708.0	6.92	8.39	7.06	1.42	1.8	1.99	393	510	388	85	97	105	-2.25544	4.91696e-26	1.52647e-24	down	2649	K06617 raffinose synthase [EC:2.4.1.82] | (RefSeq) galactinol--sucrose galactosyltransferase (A)	ko00052: Galactose metabolism; ko01100: Metabolic pathways	galactinol--sucrose galactosyltransferase [Cynara cardunculus var. scolymus]	RFS5_ARATH RecName: Full=Probable galactinol--sucrose galactosyltransferase 5; EC=2.4.1.82; AltName: Full=Protein SEED IMBIBITION 1-LIKE; AltName: Full=Raffinose synthase 5;	A0A124SF89_CYNCS RecName: Full=Galactinol--sucrose galactosyltransferase {ECO:0000256|ARBA:ARBA00012708}; EC=2.4.1.82 {ECO:0000256|ARBA:ARBA00012708};	--	GO:0009507,chloroplast; GO:0047274,galactinol-sucrose galactosyltransferase activity; GO:0005975,carbohydrate metabolic process; GO:0006979,response to oxidative stress; GO:0009414,response to water deprivation; GO:0003674,molecular_function; GO:0003824,catalytic activity; GO:0008378,galactosyltransferase activity; GO:0016740,transferase activity; GO:0016757,glycosyltransferase activity; GO:00167…	Raffinose synthase or seed imbibition protein Sip1	--	--	--
Cluster-1372.0	3.75	4.74	4.41	0.11	0.89	0.25	36	47	52	1	11	2	-3.36735	3.45766e-05	0.000163711	down	934	--	--	--	--	--	--	--	--	--	--	--
Cluster-13731.0	2.14	2.14	1.76	0.81	0.81	0.75	142	152	113	57	51	46	-1.50261	1.318e-08	1.04414e-07	down	2937	K08176 MFS transporter, PHS family, inorganic phosphate transporter | (RefSeq) inorganic phosphate transporter 1-4 (A)	--	hypothetical protein L1887_21448 [Cichorium endivia]	PHT14_ARATH RecName: Full=Inorganic phosphate transporter 1-4; Short=AtPht1;4; AltName: Full=H(+)/Pi cotransporter;	A0A2J6KG71_LACSA RecName: Full=MFS domain-containing protein {ECO:0000259|PROSITE:PS50850};	Inorganic phosphate transporter	GO:0005794,Golgi apparatus; GO:0016021,integral component of membrane; GO:0005886,plasma membrane; GO:0009506,plasmodesma; GO:0005773,vacuole; GO:0005315,inorganic phosphate transmembrane transporter activity; GO:0015293,symporter activity; GO:0006817,phosphate ion transport; GO:0003674,molecular_function; GO:0005215,transporter activity; GO:0015291,secondary active transmembrane transporter acti…	Sugar (and other) transporter	--	--	--
Cluster-13738.0	2.09	2.16	1.65	0.44	0.61	0.7	53	54	44	11	17	14	-1.93787	2.28903e-05	0.000111637	down	1566	--	--	hypothetical protein HanXRQr2_Chr15g0716461 [Helianthus annuus]	--	A0A251RS06_HELAN SubName: Full=Uncharacterized protein {ECO:0000313|EMBL:OTF85649.1};	--	--	--	--	--	--
Cluster-13746.0	4.02	2.66	4.74	0.28	0.46	0.31	28	20	32	2	3	2	-3.62537	1.01047e-05	5.24903e-05	down	602	--	--	--	--	--	--	--	--	--	--	--
Cluster-13751.0	23.68	29.69	24.14	6.89	7.17	7.23	453	609	446	139	130	128	-2.01949	2.87958e-29	1.03279e-27	down	1080	K18878 BHLH transcription factor Upa20 | (RefSeq) transcription factor bHLH137-like (A)	ko04626: Plant-pathogen interaction	transcription factor bHLH63-like [Cynara cardunculus var. scolymus]	BH063_ARATH RecName: Full=Transcription factor bHLH63; AltName: Full=Basic helix-loop-helix protein 63; Short=AtbHLH63; Short=bHLH 63; AltName: Full=Protein CRYPTOCHROME INTERACTING BASIC-HELIX-LOOP-HELIX 1; AltName: Full=Transcription factor EN 84; AltName: Full=bHLH transcription factor bHLH063;	A0A103XLZ9_CYNCS SubName: Full=Myc-type, basic helix-loop-helix (BHLH) domain-containing protein {ECO:0000313|EMBL:KVH93215.1};	--	GO:0005634,nucleus; GO:0003677,DNA binding; GO:0003700,DNA-binding transcription factor activity; GO:0046983,protein dimerization activity; GO:0009908,flower development; GO:0045824,negative regulation of innate immune response; GO:0009911,positive regulation of flower development; GO:0009637,response to blue light; GO:0006351,DNA-templated transcription; GO:0003674,molecular_function; GO:0003676…	Helix-loop-helix DNA-binding domain	bHLH	TF	bHLH
Cluster-13764.0	158.42	205.73	162.84	64.61	55.02	72.73	2534	3533	2517	1088	834	1076	-1.60571	1.56512e-21	3.79849e-20	down	957	K13513 lysocardiolipin and lysophospholipid acyltransferase [EC:2.3.1.- 2.3.1.51] | (RefSeq) probable 1-acyl-sn-glycerol-3-phosphate acyltransferase 4 isoform X1 (A)	ko00561: Glycerolipid metabolism; ko00564: Glycerophospholipid metabolism; ko01100: Metabolic pathways; ko01110: Biosynthesis of secondary metabolites	osmotin-like protein [Cynara cardunculus var. scolymus]	OLP1_SOLLC RecName: Full=Osmotin-like protein; Flags: Precursor;	A0A6S7Q8Y8_LACSI SubName: Full=Uncharacterized protein {ECO:0000313|EMBL:CAB4113079.1};	--	GO:0005576,extracellular region; GO:0006952,defense response; GO:0006950,response to stress; GO:0008150,biological_process; GO:0050896,response to stimulus; GO:0005575,cellular_component; GO:0110165,cellular anatomical entity	Thaumatin family	--	--	--
Cluster-13769.12	16.89	16.21	13.31	10.94	5.9	8.23	145	150	110	98	47	65	-1.05585	0.00124845	0.00427419	down	718	--	--	--	--	--	--	--	--	--	--	--
Cluster-13770.1	35.66	49.18	37.09	11.73	14.26	12.93	213	322	216	72	80	71	-1.84147	1.6716e-13	2.26445e-12	down	568	--	--	--	--	--	--	--	--	--	--	--
Cluster-13770.2	27.35	36.7	16.86	3.76	14.9	7.9	71	120	66	27	31	22	-1.77504	6.90601e-06	3.69636e-05	down	605	--	--	--	--	--	--	--	--	--	--	--
Cluster-13770.3	47.83	63.59	44.98	7.02	8.41	8.21	239	352	223	38	44	39	-2.8386	8.66073e-25	2.54228e-23	down	607	--	--	--	--	--	--	--	--	--	--	--
Cluster-13775.0	0.54	0.28	0.46	2.47	2.34	2.13	11	6	9	53	45	40	2.29503	1.27891e-05	6.51468e-05	up	1127	--	--	protein POLYCHOME [Cynara cardunculus var. scolymus]	PYM_ARATH RecName: Full=Protein POLYCHOME; AltName: Full=Protein UV-B-INSENSITIVE 4;	A0A103YN41_CYNCS SubName: Full=Uncharacterized protein {ECO:0000313|EMBL:KVI12067.1};	--	GO:0005634,nucleus; GO:0051301,cell division; GO:0006952,defense response; GO:0042023,DNA endoreduplication; GO:0009960,endosperm development; GO:0009561,megagametogenesis; GO:1904667,negative regulation of ubiquitin protein ligase activity; GO:1900426,positive regulation of defense response to bacterium; GO:0051783,regulation of nuclear division; GO:0010224,response to UV-B; GO:0010091,trichome …	--	--	--	--
Cluster-13776.0	1.62	1.67	1.91	5.81	5.3	6.18	58	67	65	209	180	211	1.56361	1.04143e-10	1.05409e-09	up	2035	K13436 pto-interacting protein 1 [EC:2.7.11.1] | (RefSeq) pto-interacting protein 1 (A)	ko04626: Plant-pathogen interaction	serine/threonine-protein kinase-like protein At5g23170 [Cynara cardunculus var. scolymus]	STPKL_ARATH RecName: Full=Serine/threonine-protein kinase-like protein At5g23170; EC=2.7.11.1;	A0A103XD57_CYNCS SubName: Full=Protein kinase, ATP binding site-containing protein {ECO:0000313|EMBL:KVH88558.1};	Serine/threonine protein kinase	GO:0005886,plasma membrane; GO:0005524,ATP binding; GO:0106310,protein serine kinase activity; GO:0004674,protein serine/threonine kinase activity; GO:0004714,transmembrane receptor protein tyrosine kinase activity; GO:0006468,protein phosphorylation; GO:0000166,nucleotide binding; GO:0003674,molecular_function; GO:0005488,binding; GO:0017076,purine nucleotide binding; GO:0030554,adenyl nucleotid…	Protein kinase domain	--	--	--
Cluster-13778.0	6.12	4.61	5.61	12.82	13.24	12.99	79	64	70	174	162	155	1.101	4.42518e-06	2.44303e-05	up	836	K12191 charged multivesicular body protein 2A | (RefSeq) vacuolar protein sorting-associated protein 2 homolog 2 (A)	ko04144: Endocytosis	hypothetical protein L6452_35812 [Arctium lappa]	VPS2B_ARATH RecName: Full=Vacuolar protein sorting-associated protein 2 homolog 2; Short=AtVPS2-2; AltName: Full=Charged multivesicular body protein 2 homolog 2; AltName: Full=ESCRT-III complex subunit VPS2 homolog 2;	A0A6S7PBJ1_LACSI SubName: Full=Uncharacterized protein {ECO:0000313|EMBL:CAB4104879.1};	Vacuolar assembly/sorting protein DID4	GO:0000815,ESCRT III complex; GO:0005771,multivesicular body; GO:0032509,endosome transport via multivesicular body sorting pathway; GO:0045324,late endosome to vacuole transport; GO:0015031,protein transport; GO:0006810,transport; GO:0008150,biological_process; GO:0009987,cellular process; GO:0016192,vesicle-mediated transport; GO:0016197,endosomal transport; GO:0046907,intracellular transport; …	Snf7	--	--	--
Cluster-13795.1	5.17	6.88	3.66	1.97	2.38	1.32	84	119	57	29	36	19	-1.72695	4.81813e-05	0.000222511	down	972	--	--	hypothetical protein HanXRQr2_Chr13g0596381 [Helianthus annuus]	--	A0A5N6PT22_9ASTR SubName: Full=Uncharacterized protein {ECO:0000313|EMBL:KAD6796576.1};	--	--	--	--	--	--
Cluster-13795.2	7.99	9.45	6.86	1.96	2.26	3.25	88	112	73	22	23	33	-1.88528	1.152e-06	6.97655e-06	down	763	K22013 magnesium dechelatase [EC:4.99.1.10] | (RefSeq) protein STAY-GREEN 1, chloroplastic-like (A)	ko00860: Porphyrin metabolism; ko01110: Biosynthesis of secondary metabolites	protein STAY-GREEN 1, chloroplastic-like [Cynara cardunculus var. scolymus]	SGR1_SOLLC RecName: Full=Protein STAY-GREEN 1, chloroplastic {ECO:0000305}; Short=LeSGR1 {ECO:0000303|Ref.3}; Short=SlSGR1 {ECO:0000303|PubMed:23406468}; AltName: Full=Protein GREEN FLESH {ECO:0000303|PubMed:18359841}; Flags: Precursor;	A0A103XRC5_CYNCS SubName: Full=Staygreen protein {ECO:0000313|EMBL:KVH95448.1};	--	GO:0009507,chloroplast; GO:0015996,chlorophyll catabolic process; GO:0006725,cellular aromatic compound metabolic process; GO:0006778,porphyrin-containing compound metabolic process; GO:0006787,porphyrin-containing compound catabolic process; GO:0006807,nitrogen compound metabolic process; GO:0008150,biological_process; GO:0008152,metabolic process; GO:0009056,catabolic process; GO:0009987,cellul…	--	--	--	--
Cluster-13795.3	7.06	8.63	8.42	2.03	2.5	1.91	192	229	183	55	51	52	-2.03111	3.50823e-18	6.88462e-17	down	1808	K22013 magnesium dechelatase [EC:4.99.1.10] | (RefSeq) protein STAY-GREEN 1, chloroplastic-like (A)	ko00860: Porphyrin metabolism; ko01110: Biosynthesis of secondary metabolites	protein STAY-GREEN 1, chloroplastic-like [Cynara cardunculus var. scolymus]	SGR1_SOLLC RecName: Full=Protein STAY-GREEN 1, chloroplastic {ECO:0000305}; Short=LeSGR1 {ECO:0000303|Ref.3}; Short=SlSGR1 {ECO:0000303|PubMed:23406468}; AltName: Full=Protein GREEN FLESH {ECO:0000303|PubMed:18359841}; Flags: Precursor;	A0A5N6MMC6_9ASTR RecName: Full=Staygreen domain-containing protein {ECO:0000259|Pfam:PF12638};	--	GO:0009507,chloroplast; GO:0015996,chlorophyll catabolic process; GO:0006725,cellular aromatic compound metabolic process; GO:0006778,porphyrin-containing compound metabolic process; GO:0006787,porphyrin-containing compound catabolic process; GO:0006807,nitrogen compound metabolic process; GO:0008150,biological_process; GO:0008152,metabolic process; GO:0009056,catabolic process; GO:0009987,cellul…	Staygreen protein	--	--	--
Cluster-13795.4	4.75	6.17	4.18	2.58	1.43	1.19	50	70	42	28	14	11	-1.72874	0.000497057	0.00186535	down	746	K22013 magnesium dechelatase [EC:4.99.1.10] | (RefSeq) protein STAY-GREEN 1, chloroplastic-like (A)	ko00860: Porphyrin metabolism; ko01110: Biosynthesis of secondary metabolites	protein STAY-GREEN 1, chloroplastic-like [Cynara cardunculus var. scolymus]	SGR1_SOLLC RecName: Full=Protein STAY-GREEN 1, chloroplastic {ECO:0000305}; Short=LeSGR1 {ECO:0000303|Ref.3}; Short=SlSGR1 {ECO:0000303|PubMed:23406468}; AltName: Full=Protein GREEN FLESH {ECO:0000303|PubMed:18359841}; Flags: Precursor;	A0A103XRC5_CYNCS SubName: Full=Staygreen protein {ECO:0000313|EMBL:KVH95448.1};	--	GO:0009507,chloroplast; GO:0015996,chlorophyll catabolic process; GO:0006725,cellular aromatic compound metabolic process; GO:0006778,porphyrin-containing compound metabolic process; GO:0006787,porphyrin-containing compound catabolic process; GO:0006807,nitrogen compound metabolic process; GO:0008150,biological_process; GO:0008152,metabolic process; GO:0009056,catabolic process; GO:0009987,cellul…	--	--	--	--
Cluster-13795.5	25.31	22.29	27.47	7.14	10.47	5.88	624	584	653	181	239	133	-1.86191	1.57566e-17	2.97009e-16	down	1316	K22013 magnesium dechelatase [EC:4.99.1.10] | (RefSeq) protein STAY-GREEN 1, chloroplastic-like (A)	ko00860: Porphyrin metabolism; ko01110: Biosynthesis of secondary metabolites	protein STAY-GREEN 1, chloroplastic-like [Cynara cardunculus var. scolymus]	SGR_CAPAN RecName: Full=Protein STAY-GREEN homolog, chloroplastic {ECO:0000305}; Short=CaSGR {ECO:0000303|PubMed:18427769}; AltName: Full=Protein CHLOROPHYLL RETAINER {ECO:0000303|PubMed:18359841}; Flags: Precursor;	A0A2J6KVG6_LACSA RecName: Full=Staygreen domain-containing protein {ECO:0000259|Pfam:PF12638};	--	GO:0009507,chloroplast; GO:0015996,chlorophyll catabolic process; GO:0006725,cellular aromatic compound metabolic process; GO:0006778,porphyrin-containing compound metabolic process; GO:0006787,porphyrin-containing compound catabolic process; GO:0006807,nitrogen compound metabolic process; GO:0008150,biological_process; GO:0008152,metabolic process; GO:0009056,catabolic process; GO:0009987,cellul…	Staygreen protein	--	--	--
Cluster-13806.0	2.9	1.79	2.36	6.25	4.76	7.23	126	83	99	287	196	291	1.22897	2.66649e-05	0.000128642	up	2034	--	--	hypothetical protein L6452_41841 [Arctium lappa]	--	A0A103Y650_CYNCS SubName: Full=Uncharacterized protein {ECO:0000313|EMBL:KVI03229.1};	--	--	--	--	--	--
Cluster-13819.0	25.61	12.36	21.2	1.72	2.57	3.44	242	126	194	17	23	30	-3.09825	1.14846e-13	1.5766e-12	down	700	K13449 pathogenesis-related protein 1 | (RefSeq) pathogenesis-related protein 1-like (A)	ko04016: MAPK signaling pathway - plant; ko04075: Plant hormone signal transduction; ko04626: Plant-pathogen interaction	Allergen V5/Tpx-1-related protein [Cynara cardunculus var. scolymus]	PR1_MEDTR RecName: Full=Pathogenesis-related protein PR-1; Flags: Precursor;	A0A103YMH7_CYNCS SubName: Full=Allergen V5/Tpx-1-related protein {ECO:0000313|EMBL:KVI11789.1};	Defense-related protein containing SCP domain	GO:0005576,extracellular region; GO:0006952,defense response; GO:0009607,response to biotic stimulus; GO:0006950,response to stress; GO:0008150,biological_process; GO:0050896,response to stimulus; GO:0005575,cellular_component; GO:0110165,cellular anatomical entity	Cysteine-rich secretory protein family	--	--	--
Cluster-13825.0	9.17	5.27	7.15	34.87	29.09	25.3	607	408	436	2466	1935	1557	1.91773	2.98714e-22	7.57324e-21	up	3177	K13430 serine/threonine-protein kinase PBS1 [EC:2.7.11.1] | (RefSeq) probable serine/threonine-protein kinase PBL7 (A)	ko04626: Plant-pathogen interaction	probably inactive leucine-rich repeat receptor-like protein kinase At2g25790 [Cynara cardunculus var. scolymus]	SKM1_ARATH RecName: Full=Leucine-rich repeat receptor-like serine/threonine-protein kinase SKM1 {ECO:0000305}; EC=2.7.11.1 {ECO:0000305}; AltName: Full=Protein STERILITY-REGULATING KINASE MEMBER 1 {ECO:0000303|PubMed:23910659}; Flags: Precursor;	A0A103XZQ4_CYNCS SubName: Full=Leucine-rich repeat-containing protein {ECO:0000313|EMBL:KVH99858.1};	--	GO:0005783,endoplasmic reticulum; GO:0016021,integral component of membrane; GO:0005886,plasma membrane; GO:0005524,ATP binding; GO:0042277,peptide binding; GO:0001653,peptide receptor activity; GO:0004674,protein serine/threonine kinase activity; GO:0006468,protein phosphorylation; GO:0080092,regulation of pollen tube growth; GO:0009266,response to temperature stimulus; GO:0000166,nucleotide bin…	Leucine rich repeat	--	--	--
Cluster-13829.0	9.54	5.73	8.98	0.22	0.09	0.1	324	208	294	8	3	3	-6.0044	1.95389e-33	8.45845e-32	down	1740	K13385 N-methylcoclaurine 3'-monooxygenase [EC:1.14.14.102] | (RefSeq) (S)-N-methylcoclaurine 3'-hydroxylase isozyme 1 (A)	ko00950: Isoquinoline alkaloid biosynthesis; ko01100: Metabolic pathways; ko01110: Biosynthesis of secondary metabolites	probable (S)-N-methylcoclaurine 3'-hydroxylase isozyme 2 [Cynara cardunculus var. scolymus]	C80B2_COPJA RecName: Full=Probable (S)-N-methylcoclaurine 3'-hydroxylase isozyme 2; EC=1.14.14.102 {ECO:0000250|UniProtKB:O64899}; AltName: Full=Cytochrome P450 80B2;	A0A103Y926_CYNCS SubName: Full=Uncharacterized protein {ECO:0000313|EMBL:KVI04735.1};	Cytochrome P450 CYP2 subfamily	GO:0005789,endoplasmic reticulum membrane; GO:0016021,integral component of membrane; GO:0020037,heme binding; GO:0005506,iron ion binding; GO:0050593,N-methylcoclaurine 3'-monooxygenase activity; GO:0019438,aromatic compound biosynthetic process; GO:1901362,organic cyclic compound biosynthetic process; GO:0003674,molecular_function; GO:0005488,binding; GO:0046906,tetrapyrrole binding; GO:0097159…	Cytochrome P450	--	--	--
Cluster-13834.0	28.54	21.16	22.54	80.38	54.94	81.83	322	257	246	952	587	853	1.434	2.46195e-10	2.39223e-09	up	772	K24822 lipoxygenase homology domain-containing protein 1 | (RefSeq) hypothetical protein (A)	--	hypothetical protein L6452_43683 [Arctium lappa]	PLAT1_ARATH RecName: Full=PLAT domain-containing protein 1 {ECO:0000305}; Short=AtPLAT1 {ECO:0000303|PubMed:25396746}; Short=PLAT domain protein 1 {ECO:0000303|PubMed:25396746}; Flags: Precursor;	A0A124SFF9_CYNCS SubName: Full=Lipase/lipooxygenase, PLAT/LH2 {ECO:0000313|EMBL:KVI03121.1};	--	GO:0009535,chloroplast thylakoid membrane; GO:0005783,endoplasmic reticulum; GO:0000325,plant-type vacuole; GO:0005886,plasma membrane; GO:0010287,plastoglobule; GO:0099503,secretory vesicle; GO:0009579,thylakoid; GO:0040008,regulation of growth; GO:0009409,response to cold; GO:0009651,response to salt stress; GO:0009414,response to water deprivation; GO:0008150,biological_process; GO:0040007,gro…	PLAT/LH2 domain	--	--	--
Cluster-13845.0	24.95	23.07	26.58	7.75	7.85	7.02	185	185	191	60	55	48	-1.88893	3.6791e-16	6.24096e-15	down	620	--	--	hypothetical protein L1887_34968 [Cichorium endivia]	--	A0A2J6LXN2_LACSA SubName: Full=Uncharacterized protein {ECO:0000313|EMBL:PLY92091.1};	--	--	--	--	--	--
Cluster-13846.0	3.06	2.06	2.64	10.4	10.08	9.18	107	77	89	384	334	297	1.78407	8.85686e-17	1.5762e-15	up	1700	K02575 MFS transporter, NNP family, nitrate/nitrite transporter | (RefSeq) high-affinity nitrate transporter 2.1-like (A)	ko00910: Nitrogen metabolism	high-affinity nitrate transporter 2.1-like [Cynara cardunculus var. scolymus]	NRT21_ARATH RecName: Full=High-affinity nitrate transporter 2.1; Short=AtNRT2:1; AltName: Full=Protein ACH1; AltName: Full=Protein LATERAL ROOT INITIATION 1;	A0A251SQ30_HELAN SubName: Full=Putative nitrate transporter 2.4 {ECO:0000313|EMBL:OTG00940.1};	--	GO:0016021,integral component of membrane; GO:0016020,membrane; GO:0009705,plant-type vacuole membrane; GO:0005886,plasma membrane; GO:0015112,nitrate transmembrane transporter activity; GO:0071249,cellular response to nitrate; GO:0048527,lateral root development; GO:0042128,nitrate assimilation; GO:0015706,nitrate transmembrane transport; GO:0010167,response to nitrate; GO:0003674,molecular_func…	Major Facilitator Superfamily	--	--	--
Cluster-13852.0	0.92	1.05	1.47	0.44	0.49	0.44	35	43	68	17	20	14	-1.62899	0.00115411	0.00398103	down	2225	--	--	uncharacterized protein LOC122604869 [Erigeron canadensis]	--	A0A484L7W7_9ASTE SubName: Full=Uncharacterized protein {ECO:0000313|EMBL:VFQ72301.1};	--	--	--	--	--	--
Cluster-13858.0	8.96	9.47	11.8	4.36	2.08	3.06	32	37	41	16	7	10	-1.85072	0.000666837	0.00243173	down	466	--	--	--	--	--	--	--	--	--	--	--
Cluster-1387.2	8.32	9.98	7.12	2.68	1.07	1.68	54	78	55	11	4	7	-3.18996	1.99631e-09	1.74859e-08	down	1146	K11838 ubiquitin carboxyl-terminal hydrolase 7 [EC:3.4.19.12] | (RefSeq) ubiquitin carboxyl-terminal hydrolase 12-like (A)	ko03083: Polycomb repressive complex	hypothetical protein M8C21_003194 [Ambrosia artemisiifolia]	MCC19_ARATH RecName: Full=MATH domain and coiled-coil domain-containing protein At3g58250; AltName: Full=RTM3-like protein At3g58250;	A0A251V7I8_HELAN SubName: Full=Putative TRAF-like family protein {ECO:0000313|EMBL:OTG31213.1};	Speckle-type POZ protein SPOP and related proteins with TRAF, MATH and BTB/POZ domains	--	MATH domain	--	--	--
Cluster-13878.0	9.41	5.17	7.47	17.57	15.68	17.53	830	487	635	1643	1313	1437	1.06014	1.02492e-06	6.26107e-06	up	3858	K10767 mRNA N6-methyladenine demethylase [EC:1.14.11.53] | (RefSeq) uncharacterized protein LOC112507791 (A)	--	hypothetical protein L6452_04300 [Arctium lappa]	GATL4_ARATH RecName: Full=Probable galacturonosyltransferase-like 4; EC=2.4.1.-; AltName: Full=Galactinol synthase 9; Short=AtGolS9; Short=GolS-9;	A0A124SIF2_CYNCS RecName: Full=Hexosyltransferase {ECO:0000256|RuleBase:RU362027}; EC=2.4.1.- {ECO:0000256|RuleBase:RU362027};	--	GO:0005794,Golgi apparatus; GO:0000139,Golgi membrane; GO:0016021,integral component of membrane; GO:0090406,pollen tube; GO:0047262,polygalacturonate 4-alpha-galacturonosyltransferase activity; GO:0071555,cell wall organization; GO:0045489,pectin biosynthetic process; GO:0003674,molecular_function; GO:0003824,catalytic activity; GO:0008194,UDP-glycosyltransferase activity; GO:0016740,transferase…	Glycosyl transferase family 8	--	--	--
Cluster-13891.0	70.46	59.94	58.53	256.44	223.38	267.91	1206	1101	968	4623	3624	4242	1.8323	7.45991e-42	4.27217e-40	up	1001	K06699 proteasome activator subunit 4 | (RefSeq) hypothetical protein (A)	ko03050: Proteasome	hypothetical protein L6452_00898 [Arctium lappa]	BNM2A_BRANA RecName: Full=BURP domain-containing protein BNM2A {ECO:0000303|PubMed:19714473}; AltName: Full=Brassica napus microspore-derived embryo protein 2 {ECO:0000303|PubMed:9790599}; Short=BNM2 {ECO:0000303|PubMed:9790599}; Flags: Precursor;	A0A124SHV0_CYNCS SubName: Full=BURP domain-containing protein {ECO:0000313|EMBL:KVI10683.1};	--	GO:0000326,protein storage vacuole; GO:0000322,storage vacuole; GO:0000325,plant-type vacuole; GO:0005575,cellular_component; GO:0005622,intracellular anatomical structure; GO:0005737,cytoplasm; GO:0005773,vacuole; GO:0043226,organelle; GO:0043227,membrane-bounded organelle; GO:0043229,intracellular organelle; GO:0043231,intracellular membrane-bounded organelle; GO:0110165,cellular anatomical ent…	BURP domain	--	--	--
Cluster-13892.0	7.96	10.79	7.34	27.21	21.88	30.26	29	43	26	102	75	101	1.41633	9.69298e-05	0.000422135	up	469	--	--	--	--	--	--	--	--	--	--	--
Cluster-13892.1	21.45	23.34	16.3	62.62	76.52	77.96	73	87	54	219	245	243	1.63772	1.73817e-10	1.71794e-09	up	459	--	--	--	--	--	--	--	--	--	--	--
Cluster-13893.0	0.99	0.47	0.63	2.38	1.88	1.95	48	24	29	122	86	87	1.42976	0.000292374	0.00115757	up	2269	K13679 granule-bound starch synthase [EC:2.4.1.242] | (RefSeq) granule-bound starch synthase 1, chloroplastic/amyloplastic (A)	ko00500: Starch and sucrose metabolism; ko01100: Metabolic pathways; ko01110: Biosynthesis of secondary metabolites	hypothetical protein L6452_36719 [Arctium lappa]	SSG1_SOLTU RecName: Full=Granule-bound starch synthase 1, chloroplastic/amyloplastic; EC=2.4.1.242; AltName: Full=Granule-bound starch synthase I; Short=GBSS-I; Flags: Precursor;	A0A2J6LGC3_LACSA RecName: Full=Starch synthase, chloroplastic/amyloplastic {ECO:0000256|RuleBase:RU361232}; EC=2.4.1.- {ECO:0000256|RuleBase:RU361232};	--	GO:0009501,amyloplast; GO:0009569,chloroplast starch grain; GO:0102502,ADP-glucose-starch glucosyltransferase activity; GO:0004373,glycogen (starch) synthase activity; GO:0019252,starch biosynthetic process; GO:0003674,molecular_function; GO:0003824,catalytic activity; GO:0016740,transferase activity; GO:0016757,glycosyltransferase activity; GO:0016758,hexosyltransferase activity; GO:0033840,NDP-…	Starch synthase catalytic domain	--	--	--
Cluster-13911.0	70.95	48.94	53.86	141.31	135.34	146.4	429	321	316	889	773	815	1.11405	2.65104e-10	2.56471e-09	up	566	K02912 large subunit ribosomal protein L32e | (RefSeq) 60S ribosomal protein L32-1 (A)	ko03010: Ribosome	60S ribosomal protein L32-1 [Helianthus annuus]	RL321_ARATH RecName: Full=60S ribosomal protein L32-1;	A0A5N6MFD8_9ASTR SubName: Full=Uncharacterized protein {ECO:0000313|EMBL:KAD3338438.1};	60S ribosomal protein L32	GO:0005829,cytosol; GO:0022625,cytosolic large ribosomal subunit; GO:0022626,cytosolic ribosome; GO:0005730,nucleolus; GO:0042788,polysomal ribosome; GO:0003729,mRNA binding; GO:0003735,structural constituent of ribosome; GO:0006412,translation; GO:0003674,molecular_function; GO:0003676,nucleic acid binding; GO:0003723,RNA binding; GO:0005488,binding; GO:0097159,organic cyclic compound binding; G…	--	--	--	--
Cluster-13911.1	177.55	119.18	149.26	343.6	322.73	385.49	1123	855	941	2437	2043	2339	1.12229	1.68733e-12	2.06422e-11	up	816	K02912 large subunit ribosomal protein L32e | (RefSeq) 60S ribosomal protein L32-1 (A)	ko03010: Ribosome	hypothetical protein L1987_29279 [Smallanthus sonchifolius]	RL321_ARATH RecName: Full=60S ribosomal protein L32-1;	A0A6S7PLI2_LACSI SubName: Full=Uncharacterized protein {ECO:0000313|EMBL:CAB4112780.1};	60S ribosomal protein L32	GO:0005829,cytosol; GO:0022625,cytosolic large ribosomal subunit; GO:0022626,cytosolic ribosome; GO:0005730,nucleolus; GO:0042788,polysomal ribosome; GO:0003729,mRNA binding; GO:0003735,structural constituent of ribosome; GO:0006412,translation; GO:0003674,molecular_function; GO:0003676,nucleic acid binding; GO:0003723,RNA binding; GO:0005488,binding; GO:0097159,organic cyclic compound binding; G…	--	--	--	--
Cluster-13911.3	126.15	90.55	115.31	304.44	299.33	267.38	1066	827	944	2693	2394	2086	1.22676	8.24509e-19	1.68489e-17	up	661	K02912 large subunit ribosomal protein L32e | (RefSeq) 60S ribosomal protein L32-1 (A)	ko03010: Ribosome	hypothetical protein L1987_29279 [Smallanthus sonchifolius]	RL321_ARATH RecName: Full=60S ribosomal protein L32-1;	A0A6S7NQD4_LACSI SubName: Full=Uncharacterized protein {ECO:0000313|EMBL:CAB4100210.1};	60S ribosomal protein L32	GO:0005829,cytosol; GO:0022625,cytosolic large ribosomal subunit; GO:0022626,cytosolic ribosome; GO:0005730,nucleolus; GO:0042788,polysomal ribosome; GO:0003729,mRNA binding; GO:0003735,structural constituent of ribosome; GO:0006412,translation; GO:0003674,molecular_function; GO:0003676,nucleic acid binding; GO:0003723,RNA binding; GO:0005488,binding; GO:0097159,organic cyclic compound binding; G…	Ribosomal protein L32	--	--	--
Cluster-13913.0	12.26	11.97	12.49	68.25	47.24	68.76	139	146	137	812	507	720	2.17273	1.08447e-23	2.99709e-22	up	774	--	--	uncharacterized protein LOC122608651 [Erigeron canadensis]	--	A0A5N6LHB6_9ASTR SubName: Full=Uncharacterized protein {ECO:0000313|EMBL:KAD1599178.1};	--	GO:0016021,integral component of membrane; GO:0005575,cellular_component; GO:0016020,membrane; GO:0031224,intrinsic component of membrane; GO:0110165,cellular anatomical entity	Protein of unknown function, DUF599	--	--	--
Cluster-13928.0	2.99	2.44	3.69	6.71	7.54	6.54	137	119	164	327	329	278	1.04409	9.85048e-07	6.03769e-06	up	2456	K03386 peroxiredoxin 2/4 [EC:1.11.1.24] | (RefSeq) 2-Cys peroxiredoxin BAS1, chloroplastic (A)	--	uncharacterized protein LOC111883644 [Lactuca sativa]	Y1490_ARATH RecName: Full=Hypothetical protein At1g04090;	A0A2J6KBA7_LACSA SubName: Full=Uncharacterized protein {ECO:0000313|EMBL:PLY72319.1};	--	--	Vacuolar protein sorting-associated protein 62	--	--	--
Cluster-13931.0	0.48	0.27	0.45	1.93	1.34	1.99	20	12	18	85	53	77	1.99768	1.01127e-05	5.25253e-05	up	1965	K06628 cell division control protein 45 | (RefSeq) cell division control protein 45 homolog (A)	--	hypothetical protein L6452_04059 [Arctium lappa]	--	A0A124SIC3_CYNCS SubName: Full=CDC45 family {ECO:0000313|EMBL:KVI12257.1};	CDC45 (cell division cycle 45)-like protein	GO:0005634,nucleus; GO:0007049,cell cycle; GO:0006270,DNA replication initiation; GO:0008150,biological_process; GO:0009987,cellular process; GO:0006139,nucleobase-containing compound metabolic process; GO:0006259,DNA metabolic process; GO:0006260,DNA replication; GO:0006261,DNA-templated DNA replication; GO:0006725,cellular aromatic compound metabolic process; GO:0006807,nitrogen compound metabo…	CDC45-like protein	--	--	--
Cluster-13942.0	1.74	1.87	1.97	0.9	0.83	0.97	33	38	36	18	15	17	-1.19656	0.00899759	0.0245021	down	1073	--	--	--	--	--	--	--	--	--	--	--
Cluster-13949.0	25.62	24.15	29.53	9.05	15.41	7.24	199	193	193	75	115	51	-1.39029	9.84427e-06	5.12641e-05	down	665	K13416 brassinosteroid insensitive 1-associated receptor kinase 1 [EC:2.7.10.1 2.7.11.1] | (RefSeq) somatic embryogenesis receptor kinase 4-like (A)	ko04016: MAPK signaling pathway - plant; ko04075: Plant hormone signal transduction; ko04626: Plant-pathogen interaction	hypothetical protein L6452_00304 [Arctium lappa]	Y4729_ARATH RecName: Full=G-type lectin S-receptor-like serine/threonine-protein kinase At4g27290; EC=2.7.11.1; Flags: Precursor;	A0A124SHR9_CYNCS RecName: Full=Non-specific serine/threonine protein kinase {ECO:0000256|ARBA:ARBA00012513}; EC=2.7.11.1 {ECO:0000256|ARBA:ARBA00012513};	--	GO:0005886,plasma membrane; GO:0005524,ATP binding; GO:0005516,calmodulin binding; GO:0030246,carbohydrate binding; GO:0106310,protein serine kinase activity; GO:0004674,protein serine/threonine kinase activity; GO:0031625,ubiquitin protein ligase binding; GO:0006468,protein phosphorylation; GO:0048544,recognition of pollen; GO:0000166,nucleotide binding; GO:0003674,molecular_function; GO:0005488…	PAN-like domain	--	--	--
Cluster-13961.0	0.14	0.95	0.7	3.48	2.93	3.81	2	15	10	54	41	52	2.36198	0.000373383	0.00144177	up	908	--	--	Tetratricopeptide-like helical [Artemisia annua]	--	A0A2U1QLW0_ARTAN SubName: Full=Tetratricopeptide-like helical {ECO:0000313|EMBL:PWA98981.1};	--	--	Tetratricopeptide repeat	--	--	--
Cluster-13962.0	109.55	105.81	107.67	55.49	62.04	54.73	1755	1820	1667	936	942	811	-1.06466	4.21044e-34	1.87485e-32	down	958	--	--	uncharacterized protein At1g76070 [Cynara cardunculus var. scolymus]	Y1607_ARATH RecName: Full=Uncharacterized protein At1g76070;	A0A2J6KH60_LACSA SubName: Full=Uncharacterized protein {ECO:0000313|EMBL:PLY74419.1};	--	--	--	--	--	--
Cluster-13966.0	75.07	42.41	70.36	10.68	6.88	10.82	1738	1052	1573	261	151	232	-2.87138	8.67889e-27	2.79339e-25	down	1238	--	--	hypothetical protein L6452_35481 [Arctium lappa]	--	A0A2J6JS43_LACSA SubName: Full=Uncharacterized protein {ECO:0000313|EMBL:PLY65632.1};	--	--	PDDEXK-like family of unknown function	--	--	--
Cluster-13970.3	29.54	34.4	33	94.38	81.25	93.21	482	602	520	1622	1257	1407	1.31928	4.4231e-23	1.17749e-21	up	970	--	--	--	--	--	--	--	--	--	--	--
Cluster-13972.1	2.53	2.35	2.71	1.05	1.09	0.78	149	148	154	65	61	42	-1.53644	2.69279e-09	2.31997e-08	down	2647	K26538 protein PHOX | (RefSeq) protein PHOX1-like (A)	--	protein PHOX1-like [Cynara cardunculus var. scolymus]	PHOX1_ARATH RecName: Full=Protein PHOX1 {ECO:0000303|PubMed:20856808}; AltName: Full=Protein MADB1 {ECO:0000303|PubMed:28096376}; AltName: Full=Putative myosin adapter B1 {ECO:0000303|PubMed:28096376};	A0A124SEM1_CYNCS SubName: Full=Phox/Bem1p {ECO:0000313|EMBL:KVI00511.1};	Myosin assembly protein/sexual cycle protein and related proteins	GO:0030659,cytoplasmic vesicle membrane; GO:0080115,myosin XI tail binding; GO:0003674,molecular_function; GO:0005488,binding; GO:0005515,protein binding; GO:0008092,cytoskeletal protein binding; GO:0017022,myosin binding; GO:0032029,myosin tail binding; GO:0032036,myosin heavy chain binding; GO:0005575,cellular_component; GO:0005622,intracellular anatomical structure; GO:0005737,cytoplasm; GO:00…	PB1 domain	--	--	--
Cluster-13974.0	4.42	5.56	4.58	15.08	12.92	17	60	81	60	215	166	213	1.47222	1.87655e-08	1.45833e-07	up	862	K20923 mixed-linked glucan synthase [EC:2.4.1.-] | (RefSeq) putative mixed-linked glucan synthase 1 (A)	--	hypothetical protein L6452_23493 [Arctium lappa]	LOR12_ARATH RecName: Full=Protein LURP-one-related 12;	A0A5N6PL80_9ASTR SubName: Full=Uncharacterized protein {ECO:0000313|EMBL:KAD6794628.1};	--	GO:0005829,cytosol; GO:0005575,cellular_component; GO:0005622,intracellular anatomical structure; GO:0005737,cytoplasm; GO:0110165,cellular anatomical entity	LURP-one-related	--	--	--
Cluster-13974.1	186.14	224.29	203.55	93.31	103.8	96.29	3165	4096	3345	1674	1680	1518	-1.21816	1.52331e-31	6.06943e-30	down	1141	K20923 mixed-linked glucan synthase [EC:2.4.1.-] | (RefSeq) putative mixed-linked glucan synthase 1 (A)	--	hypothetical protein E3N88_05524 [Mikania micrantha]	LOR12_ARATH RecName: Full=Protein LURP-one-related 12;	A0A5N6PL80_9ASTR SubName: Full=Uncharacterized protein {ECO:0000313|EMBL:KAD6794628.1};	--	GO:0005829,cytosol; GO:0005575,cellular_component; GO:0005622,intracellular anatomical structure; GO:0005737,cytoplasm; GO:0110165,cellular anatomical entity	LURP-one-related	--	--	--
Cluster-13976.13	0.33	0.13	0.35	3.66	4.67	3.64	25	10	26	306	350	266	3.80414	7.56725e-27	2.44684e-25	up	3434	K15377 solute carrier family 44 (choline transporter-like protein), member 2/4/5 | (RefSeq) choline transporter protein 1-like (A)	--	hypothetical protein L6452_35467 [Arctium lappa]	CHER1_ARATH RecName: Full=Choline transporter protein 1 {ECO:0000303|PubMed:25008948}; Short=AtCTL1 {ECO:0000303|PubMed:25008948}; AltName: Full=Protein SIGNIFICANT IONOME CHANGES 1 {ECO:0000303|PubMed:29284002};	A0A251SA10_HELAN RecName: Full=Choline transporter-like protein {ECO:0000256|RuleBase:RU368066};	Choline transporter-like protein	GO:0005856,cytoskeleton; GO:0031901,early endosome membrane; GO:0016021,integral component of membrane; GO:0016020,membrane; GO:0009524,phragmoplast; GO:0009705,plant-type vacuole membrane; GO:0005886,plasma membrane; GO:0009506,plasmodesma; GO:0009551,secondary plasmodesma; GO:0097218,sieve plate; GO:0055044,symplast; GO:0005802,trans-Golgi network; GO:0032588,trans-Golgi network membrane; GO:00…	Plasma-membrane choline transporter	--	--	--
Cluster-13976.15	5.91	3.81	3.77	13.73	14.3	14.85	335	231	206	824	770	781	1.52079	7.11453e-13	9.04049e-12	up	2558	K15377 solute carrier family 44 (choline transporter-like protein), member 2/4/5 | (RefSeq) choline transporter protein 1-like (A)	--	hypothetical protein L6452_35467 [Arctium lappa]	CHER1_ARATH RecName: Full=Choline transporter protein 1 {ECO:0000303|PubMed:25008948}; Short=AtCTL1 {ECO:0000303|PubMed:25008948}; AltName: Full=Protein SIGNIFICANT IONOME CHANGES 1 {ECO:0000303|PubMed:29284002};	A0A5N6PX11_9ASTR RecName: Full=Choline transporter-like protein {ECO:0000256|RuleBase:RU368066};	Choline transporter-like protein	GO:0005856,cytoskeleton; GO:0031901,early endosome membrane; GO:0016021,integral component of membrane; GO:0016020,membrane; GO:0009524,phragmoplast; GO:0009705,plant-type vacuole membrane; GO:0005886,plasma membrane; GO:0009506,plasmodesma; GO:0009551,secondary plasmodesma; GO:0097218,sieve plate; GO:0055044,symplast; GO:0005802,trans-Golgi network; GO:0032588,trans-Golgi network membrane; GO:00…	Plasma-membrane choline transporter	--	--	--
Cluster-13977.0	61.45	42.11	52.26	121.05	111.17	136.76	3611	2644	2962	7528	6200	7448	1.09906	2.8179e-11	3.03661e-10	up	2636	K25898 CO(2)-response secreted protease | (RefSeq) CO(2)-response secreted protease-like (A)	--	subtilisin-like protease SBT1.7 [Cynara cardunculus var. scolymus]	SBT17_ARATH RecName: Full=Subtilisin-like protease SBT1.7 {ECO:0000303|PubMed:16193095}; EC=3.4.21.- {ECO:0000305}; AltName: Full=Cucumisin-like serine protease; AltName: Full=Subtilase subfamily 1 member 7 {ECO:0000303|PubMed:16193095}; Short=AtSBT1.7 {ECO:0000303|PubMed:16193095}; AltName: Full=Subtilisin-like serine protease 1 {ECO:0000303|PubMed:12702015}; Short=At-SLP1 {ECO:0000303|PubMed:12…	A0A6S7MKW4_LACSI SubName: Full=Uncharacterized protein {ECO:0000313|EMBL:CAB4088627.1};	--	GO:0048046,apoplast; GO:0005576,extracellular region; GO:0099503,secretory vesicle; GO:0004252,serine-type endopeptidase activity; GO:0080001,mucilage extrusion from seed coat; GO:0048359,mucilage metabolic process involved in seed coat development; GO:0006508,proteolysis; GO:0010214,seed coat development; GO:0003674,molecular_function; GO:0003824,catalytic activity; GO:0004175,endopeptidase acti…	Subtilase family	--	--	--
Cluster-13981.0	6.65	6.51	6.52	1.82	3.18	1.63	97	102	92	28	44	22	-1.73442	1.64548e-06	9.74058e-06	down	902	--	--	--	--	--	--	--	--	--	--	--
Cluster-140.0	6.68	7.21	7.93	0	0	0	74	86	85	0	0	0	-8.89368	9.38838e-13	1.1805e-11	down	764	K13993 HSP20 family protein | (RefSeq) small heat shock protein, chloroplastic-like (A)	ko04141: Protein processing in endoplasmic reticulum	hypothetical protein L6452_12851 [Arctium lappa]	HS25P_ARATH RecName: Full=Heat shock protein 21, chloroplastic {ECO:0000303|PubMed:2038305}; AltName: Full=25.3 kDa heat shock protein, chloroplastic; Short=AtHsp25.3; Flags: Precursor;	A0A103YAW3_CYNCS SubName: Full=Alpha crystallin/Hsp20 domain-containing protein {ECO:0000313|EMBL:KVI05722.1};	Molecular chaperone (small heat-shock protein Hsp26/Hsp42)	GO:0101031,chaperone complex; GO:0042644,chloroplast nucleoid; GO:0043621,protein self-association; GO:0009658,chloroplast organization; GO:0006355,regulation of DNA-templated transcription; GO:0009408,response to heat; GO:0009416,response to light stimulus; GO:0003674,molecular_function; GO:0005488,binding; GO:0005515,protein binding; GO:0006996,organelle organization; GO:0008150,biological_proc…	Hsp20/alpha crystallin family	--	--	--
Cluster-14016.1	4.02	3	4.04	8.2	14.72	5.17	100	80	97	215	347	119	1.17589	0.0023237	0.00744713	up	1306	K13416 brassinosteroid insensitive 1-associated receptor kinase 1 [EC:2.7.10.1 2.7.11.1] | (RefSeq) receptor-like protein 9DC3 isoform X1 (A)	ko04016: MAPK signaling pathway - plant; ko04075: Plant hormone signal transduction; ko04626: Plant-pathogen interaction	hypothetical protein Ccrd_011004, partial [Cynara cardunculus var. scolymus]	RLP6_ARATH RecName: Full=Receptor-like protein 6 {ECO:0000303|PubMed:18434605}; Short=AtRLP6 {ECO:0000303|PubMed:18434605}; Flags: Precursor;	A0A103YK87_CYNCS RecName: Full=LRRNT_2 domain-containing protein {ECO:0000259|Pfam:PF08263}; Flags: Fragment;	FOG: Leucine rich repeat	GO:0016021,integral component of membrane; GO:0005886,plasma membrane; GO:0005575,cellular_component; GO:0016020,membrane; GO:0031224,intrinsic component of membrane; GO:0110165,cellular anatomical entity; GO:0071944,cell periphery	Leucine rich repeat	--	--	--
Cluster-14028.0	24.15	28.7	21.89	7.36	9.39	6.92	210	270	185	65	76	55	-1.85877	7.74547e-14	1.08238e-12	down	840	--	--	--	--	--	--	--	--	--	--	--
Cluster-14036.0	34.29	52.43	39.24	17	13.67	18.54	699	1150	775	373	267	357	-1.48328	1.97854e-11	2.16753e-10	down	1258	--	--	uncharacterized protein LOC112504598 [Cynara cardunculus var. scolymus]	--	A0A103YKL5_CYNCS SubName: Full=Uncharacterized protein {ECO:0000313|EMBL:KVI10871.1};	--	--	--	--	--	--
Cluster-14043.1	0.66	0.2	0.68	3.99	2.59	3.69	15	5	15	96	56	78	2.5972	1.49995e-06	8.92936e-06	up	1225	K14682 amino-acid N-acetyltransferase [EC:2.3.1.1] | (RefSeq) probable amino-acid acetyltransferase NAGS2, chloroplastic (A)	ko00220: Arginine biosynthesis; ko01100: Metabolic pathways; ko01110: Biosynthesis of secondary metabolites; ko01210: 2-Oxocarboxylic acid metabolism; ko01230: Biosynthesis of amino acids	probable amino-acid acetyltransferase NAGS2, chloroplastic [Cynara cardunculus var. scolymus]	NAGS1_ARATH RecName: Full=Probable amino-acid acetyltransferase NAGS1, chloroplastic; EC=2.3.1.1; AltName: Full=N-acetylglutamate synthase 1; Flags: Precursor;	A0A118K5E1_CYNCS SubName: Full=Acyl-CoA N-acyltransferase {ECO:0000313|EMBL:KVI08923.1};	Acetylglutamate kinase/acetylglutamate synthase	GO:0009507,chloroplast; GO:0004042,acetyl-CoA:L-glutamate N-acetyltransferase activity; GO:0103045,methione N-acyltransferase activity; GO:0006526,arginine biosynthetic process; GO:0003674,molecular_function; GO:0003824,catalytic activity; GO:0008080,N-acetyltransferase activity; GO:0016407,acetyltransferase activity; GO:0016410,N-acyltransferase activity; GO:0016740,transferase activity; GO:0016…	Acetyltransferase (GNAT) family	GNAT	TR	GNAT
Cluster-14045.0	4.17	3.17	3.2	0.66	0.64	1.46	83	77	73	15	19	22	-2.14696	4.50028e-08	3.33985e-07	down	1623	--	--	--	--	--	--	--	--	--	--	--
Cluster-14046.0	8.12	4.12	8	2.34	1.69	2.15	86	47	82	26	17	21	-1.86506	4.07104e-05	0.000190564	down	745	K13424 WRKY transcription factor 33 | (RefSeq) WRKY transcription factor WRKY24-like (A)	ko04016: MAPK signaling pathway - plant; ko04626: Plant-pathogen interaction	hypothetical protein L2E82_17501 [Cichorium intybus]	WRK75_ARATH RecName: Full=Probable WRKY transcription factor 75; AltName: Full=WRKY DNA-binding protein 75;	A0A2J6JXX9_LACSA RecName: Full=WRKY domain-containing protein {ECO:0000259|PROSITE:PS50811};	--	GO:0005634,nucleus; GO:0003700,DNA-binding transcription factor activity; GO:0000978,RNA polymerase II cis-regulatory region sequence-specific DNA binding; GO:0000976,transcription cis-regulatory region binding; GO:0010055,atrichoblast differentiation; GO:0048527,lateral root development; GO:0000122,negative regulation of transcription by RNA polymerase II; GO:0043620,regulation of DNA-templated …	WRKY DNA -binding domain	WRKY	TF	WRKY
Cluster-14047.2	1.61	1.65	0.37	3.78	3.17	4.46	46	51	10	116	87	120	1.51817	0.00572979	0.0165363	up	1469	K27696 protein NDL | (RefSeq) protein NDL1-like (A)	--	protein NDL1-like [Cynara cardunculus var. scolymus]	NDL1_ARATH RecName: Full=Protein NDL1 {ECO:0000305}; AltName: Full=Protein N-MYC DOWNREGULATED-LIKE 1 {ECO:0000303|PubMed:19948787};	A0A6S7NMH8_LACSI SubName: Full=Uncharacterized protein {ECO:0000313|EMBL:CAB4097949.1};	Differentiation-related gene 1 protein (NDR1 protein), related proteins	GO:0005737,cytoplasm; GO:0060918,auxin transport; GO:2000012,regulation of auxin polar transport; GO:0040008,regulation of growth; GO:0009733,response to auxin; GO:0009753,response to jasmonic acid; GO:0009751,response to salicylic acid; GO:0006810,transport; GO:0008150,biological_process; GO:0009914,hormone transport; GO:0010817,regulation of hormone levels; GO:0051179,localization; GO:0051234,e…	Ndr family	--	--	--
Cluster-14047.8	0.86	1.55	1.82	3.58	3.1	3.57	25	48	51	110	86	96	1.13585	0.00234957	0.00752146	up	1480	K27696 protein NDL | (RefSeq) protein NDL1-like (A)	--	protein NDL1 isoform X2 [Helianthus annuus]	NDL1_ARATH RecName: Full=Protein NDL1 {ECO:0000305}; AltName: Full=Protein N-MYC DOWNREGULATED-LIKE 1 {ECO:0000303|PubMed:19948787};	A0A6P4CQU5_ARADU SubName: Full=pollen-specific protein SF21 isoform X2 {ECO:0000313|RefSeq:XP_015955232.1};	Differentiation-related gene 1 protein (NDR1 protein), related proteins	GO:0005737,cytoplasm; GO:0060918,auxin transport; GO:2000012,regulation of auxin polar transport; GO:0040008,regulation of growth; GO:0009733,response to auxin; GO:0009753,response to jasmonic acid; GO:0009751,response to salicylic acid; GO:0006810,transport; GO:0008150,biological_process; GO:0009914,hormone transport; GO:0010817,regulation of hormone levels; GO:0051179,localization; GO:0051234,e…	Ndr family	--	--	--
Cluster-14049.0	2.92	1.68	2.7	5.59	4.71	6.73	112	69	100	227	171	239	1.07872	0.000428914	0.00163369	up	1840	K26544 phosphatidylinositol/phosphatidylcholine transfer protein | (RefSeq) phosphatidylinositol/phosphatidylcholine transfer protein SFH9-like (A)	--	hypothetical protein L6452_43002 [Arctium lappa]	SFH9_ARATH RecName: Full=Phosphatidylinositol/phosphatidylcholine transfer protein SFH9; AltName: Full=Protein SEC FOURTEEN HOMOLOGS 9; Short=AtSFH9;	A0A251RVR6_HELAN SubName: Full=Putative sec14p-like phosphatidylinositol transfer family protein {ECO:0000313|EMBL:OTF90342.1};	Phosphatidylinositol transfer protein SEC14 and related proteins	GO:0000139,Golgi membrane; GO:0005886,plasma membrane; GO:0015031,protein transport; GO:0006810,transport; GO:0008104,protein localization; GO:0008150,biological_process; GO:0009987,cellular process; GO:0033036,macromolecule localization; GO:0045184,establishment of protein localization; GO:0051179,localization; GO:0051234,establishment of localization; GO:0051641,cellular localization; GO:007072…	CRAL/TRIO domain	--	--	--
Cluster-14051.0	3.68	2.39	3.7	7.28	6.98	7.61	227	149	222	482	401	437	1.03316	1.00864e-05	5.24079e-05	up	2920	K00558 DNA (cytosine-5)-methyltransferase 1 [EC:2.1.1.37] | (RefSeq) DNA (cytosine-5)-methyltransferase CMT2-like (A)	ko00270: Cysteine and methionine metabolism; ko01100: Metabolic pathways	DNA (cytosine-5)-methyltransferase CMT2-like [Cynara cardunculus var. scolymus]	CMT2_ARATH RecName: Full=DNA (cytosine-5)-methyltransferase CMT2; EC=2.1.1.37; AltName: Full=Chromomethylase 2; AltName: Full=Protein CHROMOMETHYLASE 2;	A0A118JXG3_CYNCS RecName: Full=DNA (cytosine-5-)-methyltransferase {ECO:0000256|ARBA:ARBA00011975}; EC=2.1.1.37 {ECO:0000256|ARBA:ARBA00011975};	--	GO:0005634,nucleus; GO:0003682,chromatin binding; GO:0003886,DNA (cytosine-5-)-methyltransferase activity; GO:0003677,DNA binding; GO:0032183,SUMO binding; GO:0034605,cellular response to heat; GO:0006325,chromatin organization; GO:0010426,DNA methylation on cytosine within a CHH sequence; GO:0003674,molecular_function; GO:0005488,binding; GO:0003824,catalytic activity; GO:0008168,methyltransfera…	C-5 cytosine-specific DNA methylase	--	--	--
Cluster-14057.0	2.77	2.78	2.88	0.87	1.27	1.6	27	29	27	9	11	14	-1.37319	0.0133596	0.0344206	down	720	--	--	--	--	--	--	--	--	--	--	--
Cluster-14060.0	6.96	16.79	12.37	1.37	1.98	1.02	15	40	26	3	4	2	-3.2633	6.4575e-05	0.000290778	down	404	K14399 polyribonucleotide 5'-hydroxyl-kinase [EC:2.7.1.78] | (RefSeq) protein CLP1 homolog (A)	ko03015: mRNA surveillance pathway	protein CLP1 homolog isoform X2 [Cynara cardunculus var. scolymus]	CLP1_ARATH RecName: Full=Protein CLP1 homolog {ECO:0000255|HAMAP-Rule:MF_03035}; AltName: Full=CLP-like protein 3; AltName: Full=Protein CLP-SIMILAR PROTEIN 3;	A0A6S7KYN5_LACSI RecName: Full=CLP1_N domain-containing protein {ECO:0000259|Pfam:PF16573};	mRNA cleavage and polyadenylation factor IA/II complex, subunit CLP1	GO:0005849,mRNA cleavage factor complex; GO:0005634,nucleus; GO:0005524,ATP binding; GO:0051731,polynucleotide 5'-hydroxyl-kinase activity; GO:0009908,flower development; GO:0006378,mRNA polyadenylation; GO:0006397,mRNA processing; GO:0048827,phyllome development; GO:0006396,RNA processing; GO:0006388,tRNA splicing, via endonucleolytic cleavage and ligation; GO:0010228,vegetative to reproductive …	--	--	--	--
Cluster-14075.0	3.35	2.54	3.28	6.39	6.8	8.31	38	31	36	76	73	87	1.07326	0.0021065	0.0068239	up	774	--	--	--	--	--	--	--	--	--	--	--
Cluster-14077.0	1.46	1.09	1.52	11.39	5.87	14.56	30	24	30	246	114	276	2.82796	3.10366e-11	3.33067e-10	up	1133	K00430 peroxidase [EC:1.11.1.7] | (RefSeq) probable peroxidase 26 (A)	ko00940: Phenylpropanoid biosynthesis; ko01100: Metabolic pathways; ko01110: Biosynthesis of secondary metabolites	hypothetical protein L6452_16857 [Arctium lappa]	PER26_ARATH RecName: Full=Probable peroxidase 26; Short=Atperox P26; EC=1.11.1.7; AltName: Full=ATP50; Flags: Precursor;	A0A2J6LU07_LACSA RecName: Full=Peroxidase {ECO:0000256|ARBA:ARBA00012313, ECO:0000256|RuleBase:RU362060}; EC=1.11.1.7 {ECO:0000256|ARBA:ARBA00012313, ECO:0000256|RuleBase:RU362060};	--	GO:0005576,extracellular region; GO:0009505,plant-type cell wall; GO:0020037,heme binding; GO:0046872,metal ion binding; GO:0004601,peroxidase activity; GO:0042744,hydrogen peroxide catabolic process; GO:0006979,response to oxidative stress; GO:0003674,molecular_function; GO:0005488,binding; GO:0046906,tetrapyrrole binding; GO:0097159,organic cyclic compound binding; GO:1901363,heterocyclic compo…	Peroxidase	--	--	--
Cluster-1408.0	0.34	1.28	2.03	0	0.05	0.11	7	28	40	0	1	2	-4.71469	0.000157384	0.000656052	down	1131	--	--	hypothetical protein GH714_009371 [Hevea brasiliensis]	--	A0A6A6MZT1_HEVBR SubName: Full=Uncharacterized protein {ECO:0000313|EMBL:KAF2318614.1};	Ypt/Rab GTPase activating protein	--	--	--	--	--
Cluster-14112.0	3.5	4.31	3.62	1.34	0.81	2.25	47	62	47	18	10	27	-1.57907	0.00229468	0.00736312	down	856	--	--	--	--	--	--	--	--	--	--	--
Cluster-14115.0	35.87	27.67	30.93	82.75	60.26	83.55	1174	969	977	2862	1871	2533	1.11657	6.38005e-10	5.9425e-09	up	1614	--	--	hypothetical protein L6452_40008 [Arctium lappa]	FLA1_ARATH RecName: Full=Fasciclin-like arabinogalactan protein 1; Flags: Precursor;	A0A103XYC8_CYNCS SubName: Full=FAS1 domain-containing protein {ECO:0000313|EMBL:KVH99188.1};	--	GO:0031225,anchored component of membrane; GO:0046658,anchored component of plasma membrane; GO:0048046,apoplast; GO:0005886,plasma membrane; GO:0009536,plastid; GO:0099503,secretory vesicle; GO:0048364,root development; GO:0048367,shoot system development; GO:0007275,multicellular organism development; GO:0008150,biological_process; GO:0022622,root system development; GO:0032501,multicellular or…	Fasciclin domain	--	--	--
Cluster-14120.0	1.74	1.54	1.54	6.88	6.57	9.79	21	20	18	87	75	109	2.11323	1.13413e-07	7.9641e-07	up	802	K01870 isoleucyl-tRNA synthetase [EC:6.1.1.5] | (RefSeq) hypothetical protein (A)	ko00970: Aminoacyl-tRNA biosynthesis	transcription repressor OFP8-like [Cynara cardunculus var. scolymus]	OFP8_ARATH RecName: Full=Transcription repressor OFP8; AltName: Full=Ovate family protein 8; Short=AtOFP8;	A0A103YM41_CYNCS RecName: Full=Transcription repressor {ECO:0000256|RuleBase:RU367028}; AltName: Full=Ovate family protein {ECO:0000256|RuleBase:RU367028};	--	GO:0005634,nucleus; GO:0045892,negative regulation of DNA-templated transcription; GO:0006139,nucleobase-containing compound metabolic process; GO:0006351,DNA-templated transcription; GO:0006355,regulation of DNA-templated transcription; GO:0006725,cellular aromatic compound metabolic process; GO:0006807,nitrogen compound metabolic process; GO:0008150,biological_process; GO:0008152,metabolic proc…	Transcriptional repressor, ovate	OFP	TF	OFP
Cluster-14130.1	6.77	8.18	5.79	1.5	1.24	1.14	374	484	312	91	68	61	-2.51269	1.73772e-27	5.76519e-26	down	2774	K01810 glucose-6-phosphate isomerase [EC:5.3.1.9] | (RefSeq) glucose-6-phosphate isomerase, cytosolic-like (A)	ko00010: Glycolysis / Gluconeogenesis; ko00030: Pentose phosphate pathway; ko00500: Starch and sucrose metabolism; ko00520: Amino sugar and nucleotide sugar metabolism; ko01100: Metabolic pathways; ko01110: Biosynthesis of secondary metabolites; ko01200: Carbon metabolism; ko01250: Biosynthesis of nucleotide sugars	uncharacterized protein LOC127093885 [Pisum sativum]	--	A0A5N6N1J1_9ASTR RecName: Full=Ty3_capsid domain-containing protein {ECO:0000259|Pfam:PF19259};	--	GO:0043227,membrane-bounded organelle; GO:0004190,aspartic-type endopeptidase activity; GO:0006508,proteolysis; GO:0003674,molecular_function; GO:0003824,catalytic activity; GO:0004175,endopeptidase activity; GO:0008233,peptidase activity; GO:0016787,hydrolase activity; GO:0070001,aspartic-type peptidase activity; GO:0140096,catalytic activity, acting on a protein; GO:0006807,nitrogen compound me…	Ty3 transposon capsid-like protein	--	--	--
Cluster-14133.0	0.8	0.44	0.44	3.34	2.43	4.47	17	10	9	75	49	88	2.46771	1.8614e-06	1.09356e-05	up	1164	K10532 heparan-alpha-glucosaminide N-acetyltransferase [EC:2.3.1.78] | (RefSeq) uncharacterized protein LOC127759919 (A)	ko00531: Glycosaminoglycan degradation; ko01100: Metabolic pathways	hypothetical protein L6452_32198 [Arctium lappa]	--	A0A118JUD8_CYNCS SubName: Full=Armadillo-like helical {ECO:0000313|EMBL:KVH91587.1};	Uncharacterized conserved protein	--	CLASP N terminal	--	--	--
Cluster-14140.0	2.23	2.35	3.48	0.46	0.82	0.42	69	78	104	15	24	12	-2.40878	4.92717e-08	3.63996e-07	down	1545	K03006 DNA-directed RNA polymerase II subunit RPB1 [EC:2.7.7.6] | (RefSeq) LOW QUALITY PROTEIN: DNA-directed RNA polymerase II subunit RPB1-like (A)	ko03020: RNA polymerase; ko03420: Nucleotide excision repair	Retrovirus-related Pol polyprotein from transposon TNT 1-94 [Vitis vinifera]	POLX_TOBAC RecName: Full=Retrovirus-related Pol polyprotein from transposon TNT 1-94; Includes: RecName: Full=Protease; EC=3.4.23.-; Includes: RecName: Full=Reverse transcriptase; EC=2.7.7.49; Includes: RecName: Full=Endonuclease;	A0A438G6H0_VITVI SubName: Full=Retrovirus-related Pol polyprotein from transposon TNT 1-94 {ECO:0000313|EMBL:RVW67792.1};	FOG: Transposon-encoded proteins with TYA, reverse transcriptase, integrase domains in various combinations	GO:0004190,aspartic-type endopeptidase activity; GO:0004519,endonuclease activity; GO:0003676,nucleic acid binding; GO:0003964,RNA-directed DNA polymerase activity; GO:0008270,zinc ion binding; GO:0015074,DNA integration; GO:0006508,proteolysis; GO:0003674,molecular_function; GO:0003824,catalytic activity; GO:0004175,endopeptidase activity; GO:0008233,peptidase activity; GO:0016787,hydrolase acti…	--	--	--	--
Cluster-14147.0	34.46	27.03	35.12	85.31	66.26	84.69	719	602	710	1898	1319	1638	1.15072	2.4001e-11	2.60625e-10	up	1340	--	--	hypothetical protein LSAT_5X129800 [Lactuca sativa]	CDI_ARATH RecName: Full=Protein CDI {ECO:0000305}; AltName: Full=Protein CADMIUM INDUCED {ECO:0000303|PubMed:22569258};	A0A6S7NAG4_LACSI SubName: Full=Uncharacterized protein {ECO:0000313|EMBL:CAB4098298.1};	--	GO:0005829,cytosol; GO:0016740,transferase activity; GO:0009846,pollen germination; GO:0009860,pollen tube growth; GO:0003674,molecular_function; GO:0003824,catalytic activity; GO:0000003,reproduction; GO:0008150,biological_process; GO:0009856,pollination; GO:0022414,reproductive process; GO:0032501,multicellular organismal process; GO:0044706,multi-multicellular organism process; GO:0000902,cell…	--	--	--	--
Cluster-14169.1	40.99	43.07	39.25	95.97	83.73	95.81	1928	2168	1781	4779	3737	4175	1.0125	5.58029e-20	1.23004e-18	up	2352	K13463 coronatine-insensitive protein 1 | (RefSeq) coronatine-insensitive protein 1 (A)	ko04075: Plant hormone signal transduction	hypothetical protein L6452_14428 [Arctium lappa]	COI1_ARATH RecName: Full=Coronatine-insensitive protein 1; AltName: Full=COI-1; AltName: Full=F-box/LRR-repeat protein 2; Short=AtCOI1; Short=AtFBL2;	A0A103Y993_CYNCS SubName: Full=Uncharacterized protein {ECO:0000313|EMBL:KVI04871.1};	Leucine rich repeat proteins, some proteins contain F-box	GO:0019005,SCF ubiquitin ligase complex; GO:0009901,anther dehiscence; GO:0006952,defense response; GO:0042742,defense response to bacterium; GO:0050832,defense response to fungus; GO:0106167,extracellular ATP signaling; GO:0009861,jasmonic acid and ethylene-dependent systemic resistance; GO:0009867,jasmonic acid mediated signaling pathway; GO:0031348,negative regulation of defense response; GO:0…	Transport inhibitor response 1 protein domain	--	--	--
Cluster-14172.0	39.46	22.81	34.73	14.09	11.48	13.74	388	242	331	145	107	125	-1.46097	4.0322e-08	3.0068e-07	down	717	--	--	hypothetical protein LSAT_5X100260 [Lactuca sativa]	DVL10_ARATH RecName: Full=Small polypeptide DEVIL 10 {ECO:0000303|PubMed:14871303}; AltName: Full=Small polypeptide ROTUNDIFOLIA LIKE 12 {ECO:0000303|PubMed:15125775}; Short=Small polypeptide ROT-FOUR-LIKE 12 {ECO:0000303|PubMed:15125775};	A0A2J6JFV9_LACSA SubName: Full=Uncharacterized protein {ECO:0000313|EMBL:PLY61690.1};	--	GO:0016021,integral component of membrane; GO:0005886,plasma membrane; GO:0071456,cellular response to hypoxia; GO:0008285,negative regulation of cell population proliferation; GO:0048367,shoot system development; GO:0001666,response to hypoxia; GO:0006950,response to stress; GO:0008150,biological_process; GO:0009628,response to abiotic stimulus; GO:0009987,cellular process; GO:0033554,cellular r…	--	--	--	--
Cluster-14176.0	4.46	4.05	12.57	0.97	2.94	1.31	48	47	131	11	30	13	-2.18114	0.000725008	0.00261976	down	752	--	--	--	--	--	--	--	--	--	--	--
Cluster-14186.16	1.74	0.9	0.59	3.05	2.76	3.27	27	17	9	71	53	51	1.61589	0.00144093	0.00485799	up	1681	K02937 large subunit ribosomal protein L7e | (RefSeq) 60S ribosomal protein L7-2-like (A)	ko03010: Ribosome	60S ribosomal protein L7-2-like [Vitis riparia]	RL73_ARATH RecName: Full=60S ribosomal protein L7-3;	A0A5B7C0Z3_DAVIN SubName: Full=Putative 60S ribosomal protein L7-2-like {ECO:0000313|EMBL:MPA74577.1}; Flags: Fragment;	60S ribosomal protein L7	GO:0022625,cytosolic large ribosomal subunit; GO:0003723,RNA binding; GO:0003735,structural constituent of ribosome; GO:0000463,maturation of LSU-rRNA from tricistronic rRNA transcript (SSU-rRNA, 5.8S rRNA, LSU-rRNA); GO:0003674,molecular_function; GO:0003676,nucleic acid binding; GO:0005488,binding; GO:0097159,organic cyclic compound binding; GO:1901363,heterocyclic compound binding; GO:0005198,…	--	--	--	--
Cluster-14208.0	10.22	14.14	13.3	1.32	1.35	1.19	352	521	442	48	44	38	-3.43839	1.63262e-48	1.15534e-46	down	1681	K08711 ATP-binding cassette, subfamily G (WHITE), member 2, PDR | (RefSeq) pleiotropic drug resistance protein 1-like (A)	ko02010: ABC transporters	Retrovirus-related Pol polyprotein from transposon 297 [Vitis vinifera]	--	A0A438HB22_VITVI SubName: Full=Retrovirus-related Pol polyprotein from transposon 297 {ECO:0000313|EMBL:RVW81654.1};	FOG: Transposon-encoded proteins with TYA, reverse transcriptase, integrase domains in various combinations	--	--	Jumonji	TR	Jumonji
Cluster-14210.0	1.03	1.76	1.4	3.27	3.93	2.77	27	45	34	85	91	64	1.07811	0.00225174	0.00724302	up	1372	K12393 AP-1 complex subunit mu | (RefSeq) LOW QUALITY PROTEIN: AP-1 complex subunit mu-2-like (A)	--	hypothetical protein CXB51_024800 [Gossypium anomalum]	POLX_TOBAC RecName: Full=Retrovirus-related Pol polyprotein from transposon TNT 1-94; Includes: RecName: Full=Protease; EC=3.4.23.-; Includes: RecName: Full=Reverse transcriptase; EC=2.7.7.49; Includes: RecName: Full=Endonuclease;	A0A8J5YF90_9ROSI RecName: Full=Integrase catalytic domain-containing protein {ECO:0000259|PROSITE:PS50994};	FOG: Transposon-encoded proteins with TYA, reverse transcriptase, integrase domains in various combinations	GO:0004190,aspartic-type endopeptidase activity; GO:0004519,endonuclease activity; GO:0003676,nucleic acid binding; GO:0003964,RNA-directed DNA polymerase activity; GO:0008270,zinc ion binding; GO:0015074,DNA integration; GO:0006508,proteolysis; GO:0003674,molecular_function; GO:0003824,catalytic activity; GO:0004175,endopeptidase activity; GO:0008233,peptidase activity; GO:0016787,hydrolase acti…	--	--	--	--
Cluster-14219.0	2.36	2.15	2.44	10.79	10.13	12.93	44	43	44	212	179	223	2.13388	1.67594e-15	2.70434e-14	up	1061	K12126 phytochrome-interacting factor 3 | (RefSeq) transcription factor PIF3 isoform X1 (A)	ko04075: Plant hormone signal transduction; ko04712: Circadian rhythm - plant	transcription factor HEC2-like [Cynara cardunculus var. scolymus]	HEC1_ARATH RecName: Full=Transcription factor HEC1; AltName: Full=Basic helix-loop-helix protein 88; Short=AtbHLH88; Short=bHLH 88; AltName: Full=Protein HECATE 1; AltName: Full=Transcription factor EN 118; AltName: Full=bHLH transcription factor bHLH088;	A0A103YCP9_CYNCS SubName: Full=Myc-type, basic helix-loop-helix (BHLH) domain-containing protein {ECO:0000313|EMBL:KVI06674.1};	--	GO:0005634,nucleus; GO:0003700,DNA-binding transcription factor activity; GO:0046983,protein dimerization activity; GO:0043565,sequence-specific DNA binding; GO:0048462,carpel formation; GO:0048467,gynoecium development; GO:0045893,positive regulation of DNA-templated transcription; GO:2000012,regulation of auxin polar transport; GO:0010468,regulation of gene expression; GO:0006355,regulation of …	Helix-loop-helix DNA-binding domain	bHLH	TF	bHLH
Cluster-14252.0	1.53	1.85	1.99	0.63	0.35	0.57	23	30	29	10	5	8	-1.93714	0.00149886	0.00503431	down	921	--	--	--	--	--	--	--	--	--	--	--
Cluster-14271.0	8.62	6.52	6.57	18.28	16.96	16.95	133	108	98	297	248	242	1.10995	1.42367e-07	9.8612e-07	up	935	--	--	hypothetical protein L1887_30454 [Cichorium endivia]	--	A0A6S7MLM4_LACSI SubName: Full=Uncharacterized protein {ECO:0000313|EMBL:CAB4088956.1};	--	--	--	--	--	--
Cluster-14306.0	0.16	0.07	0	2.9	0.93	2.52	2	1	0	38	11	29	4.59669	9.36349e-05	0.000408918	up	818	K08900 mitochondrial chaperone BCS1 | (RefSeq) AAA-ATPase ASD, mitochondrial-like (A)	--	hypothetical protein L6452_01918 [Arctium lappa]	--	A0A2J6KD25_LACSA RecName: Full=START domain-containing protein {ECO:0000259|PROSITE:PS50848};	--	GO:0008289,lipid binding; GO:0003674,molecular_function; GO:0005488,binding	START domain	--	--	--
Cluster-14311.0	4	16.54	6.61	2.94	1.98	2.61	30	134	48	23	14	18	-2.02181	0.00124141	0.00425234	down	623	--	--	--	--	--	--	--	--	--	--	--
Cluster-14320.0	0.31	0.23	0.34	1.13	1.12	1.31	14	11	15	54	48	55	1.87235	4.29692e-05	0.000200289	up	2103	K11498 centromeric protein E | (RefSeq) kinesin-like protein NACK2 (A)	ko04814: Motor proteins	kinesin-like protein NACK2 [Cynara cardunculus var. scolymus]	KN7B_TOBAC RecName: Full=Kinesin-like protein NACK2; AltName: Full=NPK1-activating kinesin 2;	A0A118K6Z9_CYNCS RecName: Full=Kinesin-like protein {ECO:0000256|RuleBase:RU000394};	Kinesin-like protein	GO:0005874,microtubule; GO:0005634,nucleus; GO:0009524,phragmoplast; GO:0005524,ATP binding; GO:0008017,microtubule binding; GO:0003777,microtubule motor activity; GO:0000919,cell plate assembly; GO:0007018,microtubule-based movement; GO:0000166,nucleotide binding; GO:0003674,molecular_function; GO:0005488,binding; GO:0017076,purine nucleotide binding; GO:0030554,adenyl nucleotide binding; GO:003…	Domain of unknown function (DUF3490)	--	--	--
Cluster-14328.0	2.13	2.46	2.63	0.31	0.34	0.3	46	57	55	7	7	6	-3.08369	2.55758e-09	2.2085e-08	down	1178	--	--	--	--	--	--	--	--	--	--	--
Cluster-14331.0	2.97	2.43	2.27	10.62	8.8	10.87	166	145	122	627	466	562	1.83476	4.91896e-20	1.08998e-18	up	2520	K02542 DNA replication licensing factor MCM6 [EC:5.6.2.3] | (RefSeq) DNA replication licensing factor MCM6 (A)	ko03030: DNA replication	DNA replication licensing factor MCM6 [Cynara cardunculus var. scolymus]	MCM6_ARATH RecName: Full=DNA replication licensing factor MCM6; EC=3.6.4.12; AltName: Full=Minichromosome maintenance protein 6; Short=AtMCM6;	A0A103YKZ5_CYNCS RecName: Full=DNA replication licensing factor MCM6 {ECO:0000256|RuleBase:RU368064}; EC=3.6.4.12 {ECO:0000256|RuleBase:RU368064};	DNA replication licensing factor, MCM6 component	GO:0042555,MCM complex; GO:0005634,nucleus; GO:0000347,THO complex; GO:0005524,ATP binding; GO:0016887,ATP hydrolysis activity; GO:0003678,DNA helicase activity; GO:0046872,metal ion binding; GO:0003697,single-stranded DNA binding; GO:0006270,DNA replication initiation; GO:0006268,DNA unwinding involved in DNA replication; GO:0000727,double-strand break repair via break-induced replication; GO:19…	MCM P-loop domain	--	--	--
Cluster-14347.0	7.64	4.72	5.92	3.33	3.38	3.19	380	249	285	171	155	148	-1.05546	8.21959e-06	4.34222e-05	down	2292	K05681 ATP-binding cassette, subfamily G (WHITE), member 2 | (RefSeq) ABC transporter G family member 21 (A)	ko02010: ABC transporters	hypothetical protein L1887_33553 [Cichorium endivia]	AB21G_ARATH RecName: Full=ABC transporter G family member 21; Short=ABC transporter ABCG.21; Short=AtABCG21; AltName: Full=White-brown complex homolog protein 21; Short=AtWBC21;	A0A2U1LC55_ARTAN SubName: Full=AAA+ ATPase domain-containing protein {ECO:0000313|EMBL:PWA46574.1};	Transporter, ABC superfamily (Breast cancer resistance protein)	GO:0016021,integral component of membrane; GO:0016020,membrane; GO:0005886,plasma membrane; GO:0140359,ABC-type transporter activity; GO:0005524,ATP binding; GO:0042626,ATPase-coupled transmembrane transporter activity; GO:0055085,transmembrane transport; GO:0003674,molecular_function; GO:0005215,transporter activity; GO:0015399,primary active transmembrane transporter activity; GO:0022804,active…	ABC-2 type transporter	--	--	--
Cluster-14355.0	29.61	36.06	28.99	14.37	13.83	14.55	1071	1395	1007	549	473	487	-1.29714	2.09224e-20	4.75648e-19	down	1780	K02834 ribosome-binding factor A | (RefSeq) probable ribosome-binding factor A, chloroplastic (A)	--	transcription factor bHLH130 [Lactuca sativa]	BH130_ARATH RecName: Full=Transcription factor bHLH130; AltName: Full=Basic helix-loop-helix protein 130; Short=AtbHLH130; Short=bHLH 130; AltName: Full=Transcription factor EN 69; AltName: Full=bHLH transcription factor bHLH130;	A0A2J6K498_LACSA RecName: Full=BHLH domain-containing protein {ECO:0000259|PROSITE:PS50888};	--	GO:0005634,nucleus; GO:0000987,cis-regulatory region sequence-specific DNA binding; GO:0003700,DNA-binding transcription factor activity; GO:0000981,DNA-binding transcription factor activity, RNA polymerase II-specific; GO:0046983,protein dimerization activity; GO:0000978,RNA polymerase II cis-regulatory region sequence-specific DNA binding; GO:0048573,photoperiodism, flowering; GO:0010468,regula…	Probable lipid transfer	bHLH	TF	bHLH
[truncated: 8,554 more rows]

## Sheet: Table S4
Table S4. Differential genes expression in terpenoid biosynthesis pathways.
ID	CK_1_fpkm	CK_2_fpkm	CK_3_fpkm	5-MI_1_fpkm	5-MI_2_fpkm	5-MI_3_fpkm	CK_1_count	CK_2_count	CK_3_count	5-MI_1_count	5-MI_2_count	5-MI_3_count	5-MI_vs_CK_log2FoldChange	5-MI_vs_CK_pvalue	5-MI_vs_CK_padj	5-MI_vs_CK_regulated	Length	KEGG	KEGG pathway	NR	Swissprot	TrEMBL	KOG	GO	Pfam	TF-Family	TF-Category	TF-Classification
[truncated: 24 more rows]

## Sheet: Table S5 
Table S5 Primers sequences used in this study.
Use	Primer name	Sequence (5' to 3')
qRT-PCR analysis	AcAACT1-F	CCGCCAGACAAGCAGCATTAG
	AcAACT1-R	TTCCATACCACCAGCCACAACT
	AcAACT5-F	CCGCCAGACAAGCAGCATTAG
	AcAACT5-R	TTCCATACCACCAGCCACAACT
	AcAACT7-F	CCGCCAGACAAGCAGCATTAG
	AcAACT7-R	TTCCATACCACCAGCCACAACT
	AcHMGS1-F	TCTCTGGATGGCAATCGGGTCAT
	AcHMGS1-R	GCTCGGTCCTTCTCTTCAACTTCTC
	AcHMGS2-F	TGCTGCCTTTGCTTCCCTCAT
[truncated: 25 more rows]
